# Supplementary material for: Asparagine restriction enhances CD8+ T cell metabolic fitness and antitumoral functionality through an NRF2-dependent stress response
Source: Nat Metab. 2023 Aug 7;5(8):1423–39. doi: 10.1038/s42255-023-00856-1 (PMC10447245; doi:10.1038/s42255-023-00856-1)
Supplement: Source Data Fig. 1 — Statistical source data. [file 42255_2023_856_MOESM3_ESM.xlsx]

## Sheet: Fig 1e
IPA analysis
pathway	72h	24h
Cell proliferation	2.043	-5.648
Cell Cycle Regulation	1.732	-3.71
Cell survival	3.852	-2.337
Granzyme B Signaling	1	-2
Function of T lymphocytes	1.111	-0.657

## Sheet: Fig 1g
pmel
	Control			ASN free
IFN-y	128.08	115.09	130.81	316.08	341.48	322.18
TNF-α	21.3938	68.8938	77.5188	191.019	211.019	193.456
Granzyme B	278.9	327.3	280.5	470.3	483.5	492.3
IFN-y
Unpaired t test
P value	<0.0001
TNF-α
Unpaired t test
P value	0.0015
Granzyme B
Unpaired t test
P value	0.0004
CAR-T
	Control			ASN free
IFN-y	236.4	204.6	258.6	646.8	568.6	588.4
TNF-α	224.2	196.4	246.2	286.4	306.2	286.4
Granzyme B	148.6	139.4	120.4	166.8	168.8	160.8
IFN-y
Unpaired t test
P value	0.0002
TNF-α
Unpaired t test
P value	0.0111
Granzyme B
Unpaired t test
P value	0.0274

## Sheet: Fig 1h
pmel
	Control					ASN free
Cell count	67	78	73	69	61	89	76	92	79	81
Unpaired t test
P value	0.0108
CAR-T
	Control			ASN free
Cell count	1.00339	1.01406	0.8	1.8	1.6	1.3
Unpaired t test
P value	0.0176

## Sheet: Fig 1i
pmel
Time	ASN free			Control
0	0	0	0	0	0	0
15.0017	0	0	0	0	0	0
18.3133	5.8356	4.6334	5.3303	0	0.8283	10.4226
19.5639	6.3839	1.3863	1.3946	0	0.8283	10.4226
20.0633	15.9865	13.2427	12.9421	4.9632	6.0694	14.9852
21.0633	22.1647	20.4903	20.2021	7.8659	9.7661	18.0513
22.0633	24.2999	23.1886	22.5249	8.7869	10.4811	18.4173
23.0633	27.0062	27.3452	26.7444	9.1462	10.1746	18.5873
24.0633	32.4349	35.5187	35.0487	12.7448	12.5797	20.3
25.0633	39.8675	45.0653	44.1017	16.5447	16.2797	23.8007
26.0633	46.5189	54.197	52.364	21.1152	21.3315	27.9364
27.0633	52.8696	62.1425	60.3739	25.3272	26.35	32.7244
28.0633	58.0657	68.4736	67.0398	30.1671	31.4325	37.0025
29.0633	62.0793	73.0811	72.2307	33.6751	35.0086	40.8787
30.0633	66.3257	77.5172	76.9037	36.7464	39.1132	44.3253
31.0633	69.4627	80.9207	80.332	38.8254	42.9285	46.9916
32.0633	72.1558	84.3453	83.1689	40.2834	45.5445	49.539
33.0633	74.4418	86.6414	85.6757	41.7857	48.9323	52.2144
34.0633	76.7725	88.7527	87.4723	43.6712	51.7509	55.2459
35	79.2987	90.3258	89.5332	46.3815	54.8112	58.7044
Paired t test
P value	<0.0001
CAR-T
Time	ASN free			Control
0	0	0	0	0	0	0
15	0	0	0	0	0	0
18	26.3898	23.7928	32.4389	22.1464	36.1255	26.6099
19	17.6004	15.3954	18.5354	6.3573	22.6974	13.5872
20	24.9834	23.1039	28.2526	9.1584	25.3042	18.5287
21	26.6295	25.8597	29.8592	10.4092	24.9245	19.207
22	28.0418	27.5356	31.9362	10.6973	25.7236	19.4838
23	31.8405	30.825	36.0671	11.5933	26.8055	20.6642
24	37.0185	36.8456	42.8247	13.9135	29.312	22.2258
25	42.7769	43.384	50.2817	16.9422	32.5637	26.1539
26	48.8807	49.7767	57.4465	21.0294	36.3024	29.3051
27	54.4027	55.726	63.0638	25.3491	40.0225	33.5027
28	58.9625	61.1778	68.6101	29.436	43.3692	37.1715
29	62.7105	65.696	72.7799	31.8013	45.7796	38.5858
30	65.7626	69.403	77.2116	34.1988	48.2397	40.75
31	68.711	72.7541	79.9777	36.0741	49.4359	42.6615
32	70.7158	75.5693	82.9436	38.3006	51.2544	44.871
33	72.9434	78.5871	85.026	40.3021	52.53	47.1011
34	74.5287	80.6752	87.0462	41.9524	53.1839	48.6522
35	76.2428	83.0836	88.8782	43.929	54.0793	50.1272
Paired t test
P value	<0.0001
