# Supplementary material for: Asparagine restriction enhances CD8+ T cell metabolic fitness and antitumoral functionality through an NRF2-dependent stress response
Source: Nat Metab. 2023 Aug 7;5(8):1423–39. doi: 10.1038/s42255-023-00856-1 (PMC10447245; doi:10.1038/s42255-023-00856-1)
Supplement: Source Data Fig. 2 — Statistical source data and unprocessed western blots. [file 42255_2023_856_MOESM4_ESM.xlsx]

## Sheet: Fig 2b
	6h					24h							48h
	Control			ASN-			Control			ASN-			Control			ASN-
	0.972655	1.00696	1.01396	3.03143	4.37718	3.24901	8.05564	7.72749	6.1475	15.3482	12.9063	16.1113	31.779	21.8566	25.4572	52.3457	46.8507	59.3016
	6h
	Unpaired t test
	P value	0.0036
	24h
	Unpaired t test
	P value	0.0027
	48h
	Unpaired t test
	P value	0.0046

## Sheet: Fig 2e
	WT			WT-ASN-			KO			KO-AS-
	1.6	2.2	2.6	3.1	3.5	3.3	2.1	2.5	1.9	0.5	0.34	0.53
	Unpaired t test
	P value	<0.0001

## Sheet: Fig 2f
	WT			ASNS ko-asn-			ASNSko			ASNS ko-asn-
0	2.27651	2.4025	2.41419	2.23839	1.70964	2.31288	2.07035	1.60638	1.92479	0.581537	0.738449	0.575532		Asp
4	7.91108	8.50794	8.57528	9.96483	7.64407	10.9661	9.2904	7.5064	8.36894	3.74046	4.19086	3.64305
Unpaired t test
P value	0.0048
	WT			ASNS ko-asn-			ASNSko			ASNS ko-asn-
0	2.00969	2.13075	2.16504	0.961725	0.725124	0.998111	2.11639	1.56084	1.94717	0.147554	0.212964	0.14238		Glu
5	13.6035	14.3979	14.3685	8.1163	6.12967	8.55147	18.9783	15.3386	18.5046	1.08917	1.66413	1.18012
Unpaired t test
P value	0.0012
	WT			ASNS ko-asn-			ASNSko			ASNS ko-asn-
0	5.54447	6.38619	6.67161	0.128564	0.05369	0.110513	7.99728	5.38105	7.2852	0.011183	0.032954	0.01259		Asn
4	0.004648	8.74e-08	0.000795	0.155919	0.077703	0.160829	1.09e-07	7.36e-08	0	0.001297	0.003717	0.000753
Unpaired t test
P value	0.0086

## Sheet: Fig 2h
	Control			L-ASP
Asn	0.066743	0.063712	0.081123	0.015775	0.00798	0.007365		Unpaired t test-	P value	0.0006
Asp	0.010396	0.013622	0.012747	0.050427	0.048473	0.0510638		Unpaired t test	P value	<0.0001
Gluat	0.420594	0.980357	0.846737	1.06584	1.25025	0.981015		Unpaired t test	P value	0.134
glutamate	0.0358218	0.045	0.0508042	0.0614831	0.0529803	0.049198		Unpaired t test	P value	0.8018

## Sheet: Fig 2j
	asnsko			l-asp
day0	0.905882	0.94	0.989583	0.947581	1	0.94
day5	0.94	0.95	0.934	0.27	0.33	0.29
Paired t test
P value	0.0005
