# Supplementary material for: Asparagine restriction enhances CD8+ T cell metabolic fitness and antitumoral functionality through an NRF2-dependent stress response
Source: Nat Metab. 2023 Aug 7;5(8):1423–39. doi: 10.1038/s42255-023-00856-1 (PMC10447245; doi:10.1038/s42255-023-00856-1)
Supplement: Source Data Fig. 3 — Statistical source data. [file 42255_2023_856_MOESM5_ESM.xlsx]

## Sheet: Fig 3b
Glucose consumption
Time (minutes)	Control			ASN-
60	-0.57297	-0.69905	-0.82388	-0.20102	-0.2427	-0.29738
Unpaired t test
P value	0.0043
Glutamine consumption
Time (minutes)	Control			ASN-
60	-0.16872	-0.16697	-0.1978	-0.0755	-0.09923	-0.06988
Unpaired t test
P value	0.002

## Sheet: Fig 3c
Ctrl	ASN-
1.01244	0.458601
1.01603	0.461307
0.971537	0.466518
Unpaired t test
P value	<0.0001

## Sheet: Fig 3d
Ctrl	ASN-
0.963731	3.69775
1.04145	3.77548
0.994819	3.92401
Unpaired t test
P value	<0.0001

## Sheet: Fig 3e
Time (minutes)	Control			ASN free
1.30354	113.021	93.7278	109.807	299.658	327.374	298.104
10.7803	110.535	85.3462	103.105	294.57	319.9	293.913
20.262	110.271	86.7661	98.7859	301.418	325.322	301.905
29.8369	149.899	108.551	116.653	314.216	341.84	318.642
39.3135	155.571	112.764	108.731	328.694	380.578	335.624
48.7928	161.474	113.498	105.846	336.347	340.725	351.551
58.3498	66.8545	32.385	33.5484	193.924	169.801	213.197
67.8282	53.8233	29.1432	27.0022	152.647	128.612	146.313
77.3093	54.6847	30.4677	25.452	132.114	131.188	137.08
86.8709	176.835	152.449	180.128	425.248	442.025	377.015
96.3497	201.398	157.155	164.807	412.161	425.533	352.796
105.833	199.616	150.133	138.874	410.44	421.198	349.484
115.396	24.7133	17.896	22.446	88.2439	58.079	68.8152
124.878	25.3947	14.8957	20.1133	82.4573	52.7274	62.7066
134.363	16.6193	8.47979	16.2466	73.8547	44.5016	55.0331
Paired t test
P value	<0.0001

## Sheet: Fig 3f
Control	ASN-
1.05042	1.39675
0.923832	1.41089
1.09242	1.39533
0.933353	1.44674
Unpaired t test
P value	<0.0001

## Sheet: Fig 3g
	S-1-pyrroline-5-carboxylate	homocarnosine	putrescine	spermidine	cytidine 2',3'-cyclic monophosphate	uridine-2',3'-cyclic monophosphate	alpha-ketoglutarate	kynurenate	3-hydroxyisobutyrate	3-hydroxy-3-methylglutarate	3-phosphoglycerate	gamma-aminobutyrate (GABA)	hypoxanthine	guanine	linoleate (18:2n6)	quinolinate	N6,N6,N6-trimethyllysine	N-acetylputrescine	N-formylmethionine	S-adenosylhomocysteine (SAH)	adenosine 5'-monophosphate (AMP)	2'-deoxyadenosine	5-methylthioadenosine (MTA)	N6-methyladenosine	allantoic acid	ribose 1-phosphate	arachidonate (20:4n6)	arginine	argininosuccinate	aspartate	3-(4-hydroxyphenyl)lactate	beta-alanine	carnosine	biotin	succinate	3-hydroxybutyrate (BHBA)	cholesterol	choline phosphate	creatinine	cysteinylglycine	cystine	cytidine diphosphate	cytidine 5'-monophosphate (5'-CMP)	2'-deoxycytidine 5'-monophosphate	cystathionine	folate	fumarate	gamma-glutamylglutamate	gluconate
Control	0.450157	0	1.16378	5.42484	1.36385	1.32178	1.58472	0.126776	0	0.0874404	3.21461	0	0.128508	0.997905	-0.755847	0.22617	0.26585	0.690046	0.300864	0.159059	1.715	0	1.89883	0	0.251201	0	-2.69638	0.00130936	0.477553	0.0281559	0.788998	0.0933997	0.0196271	0.0857282	0.355678	0	0.0469585	2.44661	0.00734581	0	-1.64333	1.05728	2.71026	0.368851	-0.149256	0.0109973	0.843769	0.315891	0.450604
Control	0.255112	0	2.38353	6.04562	1.29175	1.89767	1.88795	-0.0192022	0.278688	0.166222	3.58887	0	0.128196	0.879527	-0.787936	0.0874684	0.353088	0.813158	0.366717	0	1.62146	0	2.09323	0.054027	0.279278	0.00443695	-2.76035	-0.0520932	0.457214	-0.0346878	0.76091	0	-0.012575	0.0532975	0.380145	0.331053	0.132483	2.21043	-0.0075211	0.746379	-1.55771	1.07237	2.37408	0.267711	0.0575144	0.104169	0.830907	0.181551	0.586351
Control	0.345842	0	1.43585	6.47391	1.41518	0.787873	1.59015	0.211258	0.27575	0.243267	3.21708	0	0.113095	0.983821	-0.705421	0.131194	0.382828	0.826556	0.524827	0.154537	1.97252	0	1.79636	0.0562745	0.140617	0	-2.65119	0.0495006	0.460333	0.145429	0.705551	0	-0.0382742	0.00346183	0.380481	0.35635	0.129426	2.59345	0.0390059	1.25569	-1.58716	1.04704	2.90299	0.436661	-0.115465	0.0151432	0.853442	0.381616	0.327619
ASN -	0.813573	0	0.409254	0.324807	0.391142	0.388276	0.805439	-0.133319	0	0.0220182	1.11873	0	0.010378	0.0253987	-0.487044	0.125306	0.14009	0.637294	0	0	0.92058	0	0.671245	0	0.116599	0	-2.67714	-0.0445374	0.0673154	0.136168	0.192379	0	-0.0135412	-0.0121728	0.178661	0	-0.210929	1.14628	-0.0462688	0	-1.40157	0.190018	0.506616	0	-0.149256	0.0135697	0.300001	0.091549	0.367417
ASN -	0.730898	0	1.12808	0.36974	0.395927	0.203664	0.80036	0.106235	0	0.0616233	1.01016	0	0.0166594	0.0976169	-0.531675	0.117171	0.164374	0.55943	0.0341465	0	1.01243	0	0.714908	0	0.0304632	0	-2.71249	-0.000759203	0.135236	0.229404	0.127275	0	0.0764474	0.081016	0.215523	0	-0.207189	1.18359	-0.0147344	0	-1.17605	0.244659	0.554584	0	-0.0135309	-0.0120199	0.314537	-0.0303303	0.434382
ASN -	0.978881	0	0.511774	0.536775	0.538226	0	0.757446	0.0341621	0	-0.0592115	1.04758	0	0.0199481	0.124517	-0.454312	-0.0466889	0.105289	0.671519	0.12577	0	1.14846	0	0.692877	0	0.1896	0	-2.50845	0.0331779	0.114357	0.297141	0.12054	0	0.117982	0.0385893	0.196539	0	0.00270528	1.29482	0.0111738	0	-1.33386	0.28952	0.598493	0	-0.149256	-0.0151769	0.373768	0.148851	0.510528
[truncated: 396 more columns]

## Sheet: Fig 3h
	Control 13C5-Gln			ASN free 13C5-Gln
0	0.000206109	0.000219453	0.000292113	0.00741596	0.00766383	0.00901407		Carb-Asp
4	0.0012504	0.00108633	0.00118341	0.14385	0.139668	0.13595
Unpaired t test
P value	<0.0001
	Control 13C5-Gln			ASN free 13C5-Gln
0	0.00135941	0.00208247	0.00152757	0.00262893	0.00422998	0.00298442		Orotate
4	0.00185154	0.00214424	0.00196619	0.0332431	0.0453203	0.0314146
Unpaired t test
P value	0.0014
	Control 13C5-Gln			ASN free 13C5-Gln				Uridine
0	0.0647369	0.0301974	0.0491263	0.0237896	0.0221009	0.0119147
3	0.118621	0.0547663	0.0936826	0.0998215	0.108067	0.0507557
Unpaired t test
P value	0.9185
	Control 13C5-Gln			ASN free 13C5-Gln
0	0.210598	0.177293	0.168803	0.155235	0.119471	0.152724		UDP
3	0.586044	0.540384	0.459435	0.876413	0.997131	0.849066
Unpaired t test
P value	0.003
	Control 13C5-Gln			ASN free 13C5-Gln				UMP
0	0.631231	0.690333	0.609087	0.382452	0.381833	0.362651
3	1.31214	1.43762	1.25434	1.52482	1.52521	1.46512
Unpaired t test
P value	0.0418
	Control 13C5-Gln			ASN free 13C5-Gln
0	0.482042	0.459061	0.528089	0.476311	0.496088	0.542721		CMP
3	0.435568	0.440796	0.513602	0.5791	0.653736	0.683378
Unpaired t test
P value	0.0118
	Control 13C5-Gln			ASN free 13C5-Gln
0	0.00027582	0.000219215	0.000352184	0.000102274	0.000310042	0.000163524		dUMP
3	0.00065454	0.000804154	0.000580278	0.00112255	0.00147948	0.000878192
Unpaired t test
P value	0.0617
