# Supplementary material for: Asparagine restriction enhances CD8+ T cell metabolic fitness and antitumoral functionality through an NRF2-dependent stress response
Source: Nat Metab. 2023 Aug 7;5(8):1423–39. doi: 10.1038/s42255-023-00856-1 (PMC10447245; doi:10.1038/s42255-023-00856-1)
Supplement: Source Data Fig. 4 — Statistical source data and unprocessed western blots. [file 42255_2023_856_MOESM6_ESM.xlsx]

## Sheet: Fig 4a
IPA readout -pathway analysis
Pathway	-logpvalue
EIF2 Signaling	13.8
tRNA Charging	4.68
Unfolded protein response	4.32
Endoplasmic Reticulum Stress Pathway	1.32
NRF2-mediated Oxidative Stress Response	1.25

## Sheet: Fig 4c
	4h						24h						48h
	Control			ASN-			Control			ASN-			Control			ASN-
ATF4	0.946058	0.986233	1.07177	9.98664	10.0561	9.84915	7.896	7.456	6.954	8.56	7.54	7.98	7.54	7.65	6.32	6.54	5.87	7.56
4h
Unpaired t test
P value	<0.0001
24h
Unpaired t test
P value	0.2149
48h
Unpaired t test
P value	0.4741
	4h						24h						48h
	Control			ASN-			Control			ASN-			Control			ASN-
NRF2	0.9932	0.9854	0.875	7.435	9.435	7.896	3.234	4.32	3.54	5.76	6.55	6.754	4.544	5.654	6.987	7.654	8.544	8.545
4h
Unpaired t test
P value	0.0003
24h
Unpaired t test
P value	0.0039
48h
Unpaired t test
P value	0.0303

## Sheet: Fig 4d
		asn+4hr			asn-4hr			asn+24hr			asn-24hr			asn+48hr			asn-48hr
ATF4 qunatification		1	1.15	0.85	3.56667	3.91667	3.43333	1.14	0.886667	1.04	0.84	0.813333	1.38667	1.2087	0.921739	0.869565	1.46087	1.07826	0.973913
4h
Unpaired t test
P value	<0.0001
24h
Unpaired t test
P value	0.9668
48h
Unpaired t test
P value	0.4
NRF2 qunatification		asn+4hr			asn-4hr			asn+24hr			asn-24hr			asn+48hr			asn-48hr
		1.01429	0.657143	1.35714	2.75714	2.65714	3.1	1.03093	0.974227	0.994845	1.39691	0.783505	1.46907	0.921933	1.07435	1.01115	1.46097	1.30855	1.4052
4h
Unpaired t test
P value	0.0017
24h
Unpaired t test
P value	0.3771
48h
Unpaired t test
P value	0.0034

## Sheet: Fig 4e
		WT-ASN free			ATF4 KO- ASN free
ATF4		1.07177	0.972655	0.952638	0.037944	0.109576	0.076947
ASNS		1.02101	1	0.933033	0.057512	0.067452	0.052922
NRF2		1.08674	0.97942	1.07177	0.463294	0.539614	0.539614
ATF4
Unpaired t test
P value	<0.0001
ASNS
Unpaired t test
P value	<0.0001
NRF2
Unpaired t test
P value	0.0002

## Sheet: Fig 4f
ATF4 quantification	ASN+ WT			ASN-WT			ASN+ATF4-KO			ASN-ATF4-KO
	0.8233	1.20334	0.9323	6.82325	7.73017	5.556	0.355507	0.49427	0.432	0.235827	0.49604	0.212
Unpaired t test
P value	0.0006
NRF2 quantification	ASN+ WT			ASN-WT			ASN+ATF4-KO			ASN-ATF4-KO
	1.21778	0.790114	0.9321	2.22249	2.67997	2.873	1.27311	1.81436	1.123	1.36157	1.1944	1.0321
Unpaired t test
P value	0.0029

## Sheet: Fig 4h
	WT					WT-ASN free					ATF4 KO					ATF4 KO-asn free
Cell number	2.3	2.9	2.4	2.1	1.9	2.6	2.6	3.9	3.5	4.1	2.5	2.6	2.8	2.7	2.7	0.1	0.6	0.22	0.33	0.21
Unpaired t test
P value	<0.0001

## Sheet: Fig 4i
		WT-ASN free			NRF2 KO- ASN free
ATF4		1.24833	1.04247	0.768438	1.17284	1.30134	1.20581
ASNS		1.00696	0.870551	1.14076	1.16473	1.40444	1.58008
NRF2		0.972655	1.14076	0.895025	0.217638	0.198884	0.179244
ATF4
Unpaired t test
P value	0.2247
ASNS
Unpaired t test
P value	0.0583
NRF2
Unpaired t test
P value	0.0004

## Sheet: Fig 4k
WT					WT-ASN free					NRF2					NRF2-ASN free
2.8	3.1	2.9	2.6	3.3	3.8	3.9	4.1	3.8	4.7	2.8	2.7	2.5	3.3	3.1	3.4	3	3.5	3.1	3.3
WT-ASN free vs NRF2-ASN free
Unpaired t test
P value	0.0032
NRF2 vs NRF2-ASN free
Unpaired t test
P value	0.0562
