# Supplementary material for: Asparagine restriction enhances CD8+ T cell metabolic fitness and antitumoral functionality through an NRF2-dependent stress response
Source: Nat Metab. 2023 Aug 7;5(8):1423–39. doi: 10.1038/s42255-023-00856-1 (PMC10447245; doi:10.1038/s42255-023-00856-1)
Supplement: Source Data Fig. 5 — Statistical source data. [file 42255_2023_856_MOESM7_ESM.xlsx]

## Sheet: Fig 5b
	WT-1			WT-Asn-			KO1			KO-Asn-
Glucose consumption	-0.61362	-0.69813	-0.68138	-0.28102	-0.3379	-0.3098	-0.68362	-0.6572	-0.81572	-0.59768	-0.519	-0.49797
Unpaired t test
P value	0.0027
	WT-1			WT-Asn-			KO1			KO-Asn-
Glutamine consumption	-0.16797	-0.19363	-0.18663	-0.06665	-0.08778	-0.07727	-0.18685	-0.19887	-0.1887	-0.12887	-0.14572	-0.16405
Unpaired t test
P value	0.0043

## Sheet: Fig 5c
WT	WT-ASN-	KO	KO-ASN-
0.960688	0.30172	0.584275	1.01081
0.865356	0.25258	0.685504	0.944472
1.17396	0.538575	0.755774	1.09779
Unpaired t test
P value	0.0027

## Sheet: Fig 5d
WT	ASN-	KO	KO-ASN-
1.03219	4.16076	0.907323	1.48648
0.976972	4.07919	0.841438	1.70421
0.990776	3.82506	0.848968	1.48899
Unpaired t test
P value	<0.0001

## Sheet: Fig 5e
Time (minutes)	control			ASN free			KO			KO-ASN free
1.30354	111.751	105.171	109.555	246.487	231.75	259.397	73.5124	65.1355	63.7223	66.3101	73.1132	63.5692
10.7803	113.219	100.25	103.7	240.721	221.023	251.729	70.5419	64.1779	58.2715	61.0516	67.347	56.8136
20.262	117.728	101.4	104.824	244.595	223.109	243.513	74.1847	66.6894	57.7297	60.0845	68.4273	58.7829
29.8369	113.7	113.122	115.786	242.42	298.094	296.951	58.0982	76.6077	71.0272	81.3686	93.1968	65.5488
39.3135	117.248	115.822	118.356	260.042	231.074	236.439	57.8248	77.0364	70.1522	82.5829	92.5071	66.4286
48.7928	112.706	117.166	110.124	270.032	251.269	262.612	58.8293	77.849	71.4891	81.6802	93.0985	64.9373
58.3498	38.7077	46.1192	30.7389	169.839	175.03	134.332	18.6809	20.655	19.7449	14.267	24.8597	15.3181
67.8282	38.0764	69.3957	32.6445	131.042	141.47	88.4722	15.1328	15.7068	16.3504	14.0494	23.7277	16.7582
77.3093	36.3137	39.8544	33.1765	120.198	121.226	72.1081	14.0748	16.9569	13.5453	13.0195	21.6595	15.2504
86.8709	234.41	305.459	346.559	408.808	445.531	453.992	70.1814	111.077	142.269	205.803	232.913	154.182
96.3497	227.22	342.811	274.024	404.711	436.275	414.105	92.9064	117.313	136.323	231.325	236.265	167.028
105.833	211.593	342.494	263.835	418.136	444.663	380.38	81.7952	107.864	131.543	238.671	227.744	157.484
115.396	39.9966	40.3077	28.0489	86.1663	67.6562	48.3857	13.9689	18.9057	14.76	13.4498	17.0159	13.9041
124.878	34.4191	41.3593	28.7985	88.1358	67.8257	43.8075	15.076	10.6828	13.6834	15.9622	17.9123	13.2316
134.363	21.5982	34.94	23.4432	78.2155	61.0738	37.0185	12.2872	6.49263	12.574	12.3431	18.8662	7.78069
WT-ASN free vs KO-ASN free
Paired t test
P value	<0.0001

## Sheet: Fig 5f
	Complete			ASN free			KO			KO-ASN-
mitogreen	1.04586	0.973451	0.980692	3.31456	3.20354	2.51758	0.823105	0.788753	0.832051	0.791022	0.798343	0.823347
WT-ASNfree vs KO ASN-
Unpaired t test
P value	0.0009

## Sheet: Fig 5g
Complete			ASN free			KO			KO-ASN-
1.00696	0.933033	1.02101	3.91768	4.31691	4.92458	0.386891	0.373712	0.358489	1.00696	0.933033	1.02101
WT-ASNfree vs KO ASN-
Unpaired t test
P value	0.0003

## Sheet: Fig 5h
	WT			ASN free			NRF2-			NRF2 ASN-
0	0.0246879	0.0283194	0.0249939	0.0510697	0.0507755	0.0439822	0.0117339	0.0160923	0.0110849	0.0171237	0.0115821	0.017324		N-Carbomyl Asp
4	0.0877453	0.0998957	0.09019	0.264305	0.250902	0.227548	0.0611159	0.0785492	0.0587692	0.122372	0.0903282	0.132002
ASN free vs NRF2 ASN-
Unpaired t test
P value	0.0013
	WT			ASN free			NRF2-			NRF2 ASN-				CDP
0	1.54374	1.70131	1.67888	1.2173	1.16066	1.03115	1.47878	1.58395	1.4279	1.21448	0.976848	1.40149
3	0.798711	0.865291	0.849052	1.14874	1.05084	0.96397	0.571532	0.606364	0.54401	0.759046	0.609014	0.868102
ASN free vs NRF2 ASN-
Unpaired t test
P value	0.0284
	WT			ASN free			NRF2-			NRF2 ASN-				CMP
0	1.03019	1.07262	1.03664	0.890411	0.977273	0.834413	1.24862	1.27406	1.16325	1.06624	0.931963	1.13028
3	0.264104	0.30209	0.310766	0.520511	0.589057	0.503194	0.265489	0.25556	0.22512	0.354139	0.244478	0.381205
ASN free vs NRF2 ASN-
Unpaired t test
P value	0.0129
	WT			ASN free			NRF2-			NRF2 ASN-				Orotate
0	0.00976437	0.00935132	0.0102539	0.0399928	0.0391344	0.0377352	0.0123148	0.00641873	0.00942256	0.0111509	0.00990876	0.0157359
4	0.0796028	0.0856996	0.0799323	0.267765	0.266549	0.247301	0.115159	0.080433	0.0989921	0.149509	0.119788	0.18687
ASN free vs NRF2 ASN-
Unpaired t test
P value	0.0061
	WT			ASN free			NRF2-			NRF2 ASN-				UMP
0	1.79245	2.04556	2.0481	1.48673	1.42588	1.33503	2.08759	2.13094	2.01903	1.71809	1.35051	1.45759
3	1.36412	1.60484	1.57144	2.18634	2.09341	1.9984	1.14742	1.16063	1.08397	1.47778	1.04987	1.15347
ASN free vs NRF2 ASN-
Unpaired t test
P value	0.0035
	WT			ASN free			NRF2-			NRF2 ASN-				Uridine
0	0.273563	0.318918	0.305981	0.147246	0.165262	0.130006	0.182339	0.190931	0.168314	0.152226	0.150555	0.188119
3	0.267456	0.313752	0.306446	0.312828	0.351862	0.275116	0.147229	0.148473	0.133455	0.201875	0.19044	0.246111
ASN free vs NRF2 ASN-
Unpaired t test
P value	0.0228
	WT			ASN free			NRF2-			NRF2 ASN-				dUMP
0	0.00993668	0.00719128	0.00811572	0.0148049	0.0102039	0.0114452	0.00629594	0.00385683	0.00561864	0.00409712	0.00494145	0.00515605
3	0.0086022	0.00498994	0.00711018	0.020624	0.0162196	0.0149665	0.00299082	0.00284074	0.00336834	0.00449454	0.00410724	0.00560299
ASN free vs NRF2 ASN-
Unpaired t test
P value	0.0021
