# Supplementary material for: Asparagine restriction enhances CD8+ T cell metabolic fitness and antitumoral functionality through an NRF2-dependent stress response
Source: Nat Metab. 2023 Aug 7;5(8):1423–39. doi: 10.1038/s42255-023-00856-1 (PMC10447245; doi:10.1038/s42255-023-00856-1)
Supplement: Source Data Fig. 6 — Statistical source data. [file 42255_2023_856_MOESM8_ESM.xlsx]

## Sheet: Fig 6b
IFN-y
WT						WT-ASN free						NRF2						NRF2-ASN free
28.4	31.1	29.3	24.5	31.2	33.5	52.3	49.2	55.6	67.4	66.3	58.9	33.1	30.2	24.5	26.7	31.2	33.6	35.1	31.4	32.6	39.4	33.5	43.1
Unpaired t test
P value	<0.0001
TNF-a
WT						WT-ASN free						NRF2						NRF2-ASN free
21.2	19.3	22.2	21.3	33.2	21.9	49.1	59.5	55.2	61.2	59.5	53.6	24.3	25.1	26.5	23.5	32.4	36.4	21.3	24.1	34.4	43.5	41.2	37.9
Unpaired t test
P value	0.0003

## Sheet: Fig 6c
	WT1-1	WT1-2	WT1-3	WT/-Asn-1	WT/-Asn-2	WT/-Asn-3	KO1-1	KO1-2	KO1-3	KO/Asn-1	KO/Asn-2	KO/Asn-3
ifn	0.907519	1.37554	1.04247	7.78124	12.6407	13.5479	1.28343	0.907519	1.47427	0.521233	0.368567	0.486327
tnd	0.952638	1.25701	0.82932	10.7779	11.5514	6.63456	0.547147	0.673617	0.817902	0.773782	0.628507	0.510506
grzz	0.812252	1.31951	0.933033	10.5561	8	12.1257	1.1487	1.41421	1.23114	0.707107	0.812252	0.615572
perf	1	0.812252	1.07177	12.1257	8.57419	10.5561	0.933033	0.757858	1	1.23114	2.14355	2.2974
il9	1	0.757858	1.31951	3.24901	4.92458	5.27803	1.23114	0.707107	1	0.933033	0.707107	1.31951
il2	0.675019	1.35004	1.09657	5.78774	8.77257	4.38629	0.775393	0.629815	0.511569	1.55079	2.51926	1.17528
il15	1.44393	2.18859	2.51403	8.75435	5.38893	7.11074	0.336808	1.02101	0.586417	4.69134	2.88786	1.65864
il4	0.870551	1.07177	1.51572	1.51572	1.31951	1	0.615572	1.07177	1.6245	0.933033	0.757858	1.07177
il13	0.641713	1.28343	1.19748	5.89708	4.78991	7.78124	0.598739	0.972655	1.19748	0.737135	1.19748	1.58008
il22	0.790041	0.972655	1.28343	5.50217	8.33973	7.26015	0.687771	0.972655	1.19748	1.11729	0.737135	1.28343
il23	1	0.812252	1.1487	11.3137	6.49802	8.57419	0.812252	0.5	0.757858	2.63902	4	3.03143
il6	0.737135	1.19748	1.11729	2.08493	2.56685	3.63008	1.28343	1.69349	1.04247	1.58008	1.81504	2.08493

## Sheet: Fig 6d
	WT-Contol			NRF2 KO
	0.952638	1.34723	0.773782	14.2215	18.7654	13.2691
Unpaired t test
P value	0.0011

## Sheet: Fig 6f
Control	NRF2-
22.4	49.4		IFN-γ
35.9	51.3
32.1	57.3
27.9	45.8
Unpaired t test
P value	0.0013
Control	NRF2-		TNF-α
19.5	43.5
24.5	55.7
32.1	54.3
29.5	48.6
Unpaired t test
P value	0.0009

## Sheet: Fig 6g
	Control			NRF2 KI
IFN-γ	152.88	121.89	135.01	268.08	224.68	298.86
TNF-α	106.48	99.12	86.52	224.68	196.86	246.82
Granzyme	196.86	208.7	224.86	364.68	308.74	426.98
IFN-γ
Unpaired t test
P value	0.0055
TNF-α
Unpaired t test
P value	0.0013
Granzyme
Unpaired t test
P value	0.0111

## Sheet: Fig 6h
	control			NRF2
0	0	0	0	0	0	0
15	0	0	0	0	0	0
18	7.6473	21.8862	4.9046	17.736	12.4903	21.9132
19	5.1641	17.3378	0	18.004	12.2386	15.8305
20	8.2092	18.7297	6.637	24.7619	19.6481	24.5139
21	9.0459	18.5903	7.7067	26.025	20.9288	25.8533
22	8.6214	19.7424	7.5811	27.3976	22.6985	28.016
23	8.6214	19.7424	7.5811	27.3976	22.6985	28.016
24	12.6187	23.7926	14.3871	37.4016	33.9846	40.8161
25	16.2791	27.9579	18.0944	43.2963	41.377	48.9625
26	20.7795	32.2359	22.4237	49.5694	47.8231	55.696
27	24.7712	35.6054	27.2163	54.5844	54.0233	62.441
28	28.8168	39.0632	31.8848	59.1595	59.5622	67.5095
29	30.9316	41.5677	35.258	62.9984	64.4028	71.9955
30	33.6079	44.1737	37.5719	65.9856	68.2502	76.4522
31	35.4754	45.5634	39.0284	68.6798	71.582	79.5451
32	37.8405	47.6662	40.5495	70.9513	74.6895	82.3525
33	39.4249	48.7933	42.4284	72.8749	77.6328	84.5409
34	41.2551	49.515	44.7169	74.6254	80.0242	86.6969
35	43.0029	50.5661	47.0346	76.3916	82.3717	88.5531
Paired t test
P value	<0.0001

## Sheet: Fig 6j
Days	B16gp100										B16gp100+pmel										B16gp100+pmel+NRF2 OE
7	138.528	111.954	62.426	34.944	50.336	16.38	41.0836	104.957	91	77.4082	106.706	61.1884	64.6963	30.0352	19.2358	91.234	36.3823	54.756	84.9139	15.991	61.1021	132.912	112.52	59.904	99.4739	21.658	48.074	30.7861	46.151	65
8	142.272	117.658	68.9	36.713	55.016	16.6182	37.44	117.936	110.11	85.2088	117.936	72.4838	71.5	30.7861	19.8198	97.8432	37.44	67.0925	96.2125	15.444	66.1716	145.918	119.953	67.6	106.437	22.2414	60.88	34.944	52.65	73.1162
9	160.983	129.168	73.0361	44.0294	64.923	18.252	44.9467	133.51	125.948	91.3952	129.64	93.639	81.5526	37.44	20.9524	114.038	42.1949	77.0936	103.058	15.444	70.2	159.744	143	73.0361	114.038	23.4437	68.6686	44.0294	62.3002	86.1801
10	197.065	164.775	86.4302	56.2853	77.3344	49.491	75.7411	160.381	178.945	120.7	142.705	115.394	95.5282	57.5078	38.4592	144.835	59.4173	104.748	111.506	30.055	87.9466	186.742	163.908	89.6896	140.344	31.6368	84.7194	62.0287	77.3344	94.9442
11	237.669	213.999	109.816	78.4462	105.391	67.4201	120.7	197.167	196.079	143	170.825	140.227	120.7	73.0361	53.9157	168.068	72.4142	119.808	137.923	47.3158	114.038	208.936	195.533	143.592	158.184	43.2666	114.038	79.7987	91.234	128.518
12	312.975	294.345	195.582	132.945	184.548	124.898	175.071	377.844	293.735	215.306	188.552	153.86	142.272	89.4629	71.5	201.292	92.0228	155.484	172.737	72.8	146.964	251.55	230.242	160.524	177.405	68.2906	133.51	104.366	102.245	152.727
13	510.746	442.281	300.231	250.048	376.9	187.549	261.306	496.23	490.151	329.023	216.144	183.685	174.414	105.997	87.9466	239.85	117.202	169.169	191.1	101.105	175.527	271.311	239.512	185.662	227.802	76.7	160.381	129.64	123.088	189.954
14	699.653	708.416	404.352	530.703	588.802	291.341	434.918	628.902	569.745	452.626	248.625	228.426	186.742	130.329	121.68	272.077	155.484	203.84	243.285	133.925	193.648	307.055	271.566	231.231	255.299	104.366	198.744	157.614	129.168	230
15	928.992	931.216	660.227	753.711	865.014	560.617	641.173	826.493	694.892	694.892	274.394	247.156	230.676	143.919	137.923	340.317	179.74	246.626	298.569	171.366	227.802	328.669	319.532	286.584	281.567	124.898	245.7	190.63	165.354	286.208
16	1319.26	1337.39	1135.36	972.011	1040.83	821.883	955.743	912.319	1046.39	1070.78	377.844	336.128	305.06	178.945	180.728	464.067	211.484	303.713	341.172	219.128	251.55	411.892	390.728	354.229	312.832	145.918	296.192	221.046	193.106	334.373
17	1718.02	1570.58	1365.33	1240.4	1372.56	1327.27	1127.37	1055.81	1202.9	1574.56	473.993	392.284	417.694	198.414	222.107	540.8	250.582	368.975	419.205	294.222	309.504	443.53	434.903	400.469	351.063	196.079	353.825	253.429	211.484	383.06
18	2082.6	2045.08	1831.58	1478.35	1625.22	1986.39	1300.62	1298	1308.12	1980.04	551.67	539.361	519.845	267.313	268.913	618.675	297.386	429.011	469.557	324.113	363.243	467.738	484.141	431.758	388.438	221.676	382.554	282.331	241.084	441.093
19			2081.53	1651.56	1822.41		1532.3	1475.27	2006.35		685.771	630.63	584.768	297.386	329.472	717.288	336.128	469.557	497.016	363.243	397.524	511.537	544.388	459.914	424.249	239.916	412.776	303.713	243.855	473.993
20				1935.46	1953.9		1681.68	1709.1			742.456	716.662	692.12	326.144	428.368	796.786	413.267	582.229	575.078	428.368	433.836	536.74	601.389	474.44	450.684	276.209	483.379	326.144	256.277	478.686
21							2054.93	1947.7			852.748	788.051	804.192	452.143	454.896	881.637	448.962	695.102	676.26	475.338	481.23	586.1	662.002	489.42	549.349	297.349	533.302	354.646	267.313	508.839
22											1013.9	825.24	913.101	574.319	538.195	988.416	552.873	824.252	799.084	516.23	516.23	631.238	705.159	499.408	587.6	313.204	587.6	376.9	263.25	556.4
23											1202.81	990.679	1167.2	649.21	582.4	1103.38	613.6	975.204	815.512	600.519	552.873	687.96	792.792	484.375	634.418	318.041	646.797	389.652	300.55	524.378
24											1455.72	1177.59	1424.94	1029.38	635.548	1340.95	794.458	1151.36	960.968	527.155	636.542	786.5	885.288	535.6	680.543	322.816	735.196	408.564	326.144	566.8
25											1637.56	1395.66	1569.57	1247.9	541.532	1571.39	979.375	1303.51	1105	531.947	708.664	878.53	984.705	503.946	778.443	308.305	767.624	404.352	324.113	494.161
26											1795.66	1528.8	1811.02	1507.04	527.155	1786.63	1232.9	1388.5	1249.32	538.195	759.554	1008.83	1101.39	499.408	854.497	326.144	836.625	373.909	312.832	450.528
27											2000.7	1775.39	2088.03	1730.45	459.108	1867.97	1344.56	1458.74	1454.22	502.151	868.296	1109.26	1311.79	464.855	1018.37	305.06	962.984	314.683	247.734	387.551
28												2034.83		1897.04	375.7	2042.39	1538.87	1620.14	1571.39	433.836	1017.91	1302.86	1503.02	374.822	1137.5	220.339	1145.62	193.106	121.9	198.744
29														2059.5	258.303		1702.06	1757.48	2008.49	257.4	1180.06	1505.24	1749.28	264.31	1352.15	136.444	1300.62	108.127	75.4	116.574
30															88.3397		1974.11	2054.93		88.4	1388.5	1711.99	1873.25	191.1	1547.23	111.683	1465.93	102.245	74.1	122.45
31															29.952					72.6211	1540.62	1876.53	2024.1	178.36	1630.72	98.4256	1681.68	102.245	75.7411	124.898
32															19.1693					44.4787	1707.98			180.908	1754.52	91	1807.69	94.2074	71.5	131.04
33															15.912					50.309	1845.41			178.36	1936.31	91	1973.01	87.1	71.5	124.199
34																				91	1973.01			124.199		91		87.1	71.5	124.199
35																				91				124.199		91		87.1	71.5	124.199
	B16gp100+pmel+NRF2 OE
	vs.
	B16gp100+pmel
Two-way ANOVA	Ordinary
Alpha	0.05
Source of Variation	% of total variation	P value	P value summary	Significant?
Interaction	6.356	<0.0001	****	Yes
Row Factor	45.93	<0.0001	****	Yes
Column Factor	5.899	<0.0001	****	Yes
Days	B16gp100	B16gp100-WT	B16gp100+pmel+NRF2 OV
9
10
11
12
13
14
18	1
18	1
18	1
18	1
19	1
19	1
20	1
20	1
21	1
21	1
27		1
27		1
28		1
28		1
29		1
29		1
30		1
30		1
31			1
32			1
33			1
33			1
34		0	1
34		0	0
34			0
34			0
34			0
34			0
Log-rank (Mantel-Cox) test
Chi square	5.721
df	1
P value	0.0168
P value summary	*
