# Supplementary material for: Asparagine restriction enhances CD8+ T cell metabolic fitness and antitumoral functionality through an NRF2-dependent stress response
Source: Nat Metab. 2023 Aug 7;5(8):1423–39. doi: 10.1038/s42255-023-00856-1 (PMC10447245; doi:10.1038/s42255-023-00856-1)
Supplement: Source Data Fig. 7 — Statistical source data. [file 42255_2023_856_MOESM9_ESM.xlsx]

## Sheet: Fig 7b
Days	B16gp100	B16gp100+pmel	B16gp100+pmel+ASN-
13
14
15
16	1
16	1
16	1
17	1
17	1
17	1
18	1
18	1
18
19	1
20	1
21
22
23
24
25
26
27
28
29
30
30		1
32		1
32		1
32		1
32		1
32		1
33		1
33		0
35		0	1
39		0	1
40			0
40			0
40			0
40			0
40			0
40			0
40			0
40			0
Log-rank (Mantel-Cox) test
P value	0.0054
Days	B16gp100										B16gp100+pmel										B16gp100+pmel+ASN-
7	7.1	22.4	20.8	33.2	70.3	15.9	61.1	42	199.2	78.9	19.5	62	22.1	77.9	25.6	43.3	30.8	142.4	180.9	86.2	19	38.5	70.3	121.9	106.7	47.1	83	173.1	6.7	64.7
8	20.8	43.1	34.8	42.2	79.8	44.9	108.5	67.4	274.4	133.5	31.5	78.4	37.4	151.6	63.5	74.4	44.9	165.7	210.6	100.7	24.8	73.1	83	142.7	136.2	57.2	100.7	213	19.2	81.6
9	54.8	73.7	47.3	73	108.1	106.7	166.1	133.9	391.7	193.1	55.8	123.1	73.7	199.2	98.6	92.5	62	175.5	225	117.7	64.7	147	130.3	161.1	173.3	78.4	119	236.9	47.3	107
10	103.1	111.7	106.8	142.4	167.6	213	288.3	305.1	445.7	257.4	103.1	157.6	114.9	268.9	150.7	109.3	75.7	185.7	236.9	133.5	111.5	213	178.9	188.7	202.2	95.5	137.4	275.2	96.3	157.6
11	474.4	407.7	282.3	297.4	223.7	408.6	434.9	502.2	514.4	416	272.9	290.2	297.4	435.7	225	119	83.3	207.1	259	148.6	184.4	308.3	258.8	222.3	225	117.7	171.4	307.1	182.4	239.9
12	625.2	601.4	422	505.4	236.3	654.9	616.7	695.1	642.7	552.9	311.7	350.1	394.5	567.6	253.1	124.2	94.6	224.5	286.2	164.8	260.3	394.5	383.3	240.3	239.9	137.9	191.4	329.6	288.8	468.7
13	838	861	584.3	942.6	272.1	984.7	870.6	1050.6	818.4	686.2	338.1	383.2	546.8	777.2	300.9	145.1	101.1	252.3	334.4	182.7	329.6	500.8	528.4	262.6	275.9	158.2	220.2	360.7	568.2	611.3
14	1240.4	1350	849.9	1135.4	329.6	1167.3	1436.7	1497	1082	871.3	366	379.1	626.9	852.7	366.6	215.4	109.8	285.6	391.3	212.3	407.8	589.3	632	304.2	326	183.2	269.1	426.3	691.4	732.3
15	1499.4	1680.1	1175.7	1542.1	472.2	1327	1772	1836.9	1177.9	1210.6	391.3	400.5	756.8	1106.2	391.7	282.3	131.6	302.8	422	247.7	477.9	719.9	751	350	383.1	230.6	308.3	488.1	815.4	965.6
16	1835.6	1918.8	1440.5	1924.9	724.5	1440.6	2004.7	2034.8	1346.5	1416.5	408.6	431.8	791.2	1202.8	440.8	411.5	141.9	347.5	463.2	291.1	533.3	839.3	840.2	369.2	445.7	275.9	370.6	528.4	815.4	1008.8
17	2071.8		1927.9		1150.2	1702.1			1618.1	1656.7	453.3	479.5	926.2	1277.5	474.4	447	157.6	380.7	506.8	354.6	586.1	912.3	949	397.5	514.4	308.1	405.4	611.3	863.8	1048.3
18					1434.7	2000.7			1973.9	1822.4	496.2	509.4	1010.9	1287.8	530.4	476	184.4	429.6	584.3	551.8	546.8	1088.7	818	466.5	595.1	383.1	481.2	683.6	896.9	1083.6
19					1786.6					1934.3	531.9	546	956.1	1230.3	579.3	526.2	289.6	436.3	524.4	551.8	518.1	1085.8	788.5	496.2	653.6	413.7	559.3	748.7	866.5	1040.8
20					2032.8						721.8	590.3	981.6	1139.3	654.9	572.5	260.3	487	588.8	601.8	450.8	1135.4	684.1	525.6	742.5	464.6	651	845.9	844.7	1010.9
21											873.4	711	940.1	1068.1	724	637.1	294.2	530.3	722.4	737	398.6	1085.8	604.3	552.9	775.2	478.7	680.5	881.6	808.8	1005
22											1018.4	839.7	1000.4	1003.4	763.2	703.3	379.5	608.6	818	818.7	321.8	1096.3	589.3	557.8	836.6	488.1	725.5	905.1	788.1	957.3
23											1111.4	875.5	987.8	1010.9	832.1	788.8	462.1	688	921.5	898.6	205.9	1078.3	506.1	591.2	894	491.6	716.6	966	755	856.5
24											1213.6	974.5	893	979.4	927.8	887.2	497.5	764.9	1040.8	1023.8	158.8	946.1	384.6	570.3	1003.4	528.4	703	1098	727.8	786.5
25											1353.4	1072.5	805.4	834.9	1005	962.8	685.8	858.8	1125	1116.1	102.2	855.7	313	544.4	1095.4	508	695.1	1147.5	610	714.4
26											1480.9	1167.2	669.2	742.5	1105	1111.9	729.9	926.2	1194.4	1232.6	53.4	731.2	208.5	528.4	1220.1	492.8	657.8	1256.7	577.2	666.1
27											1582.7	1239.1	528.2	698.4	1228.8	1199.7	742.5	993.4	1327	1279.2	66.4	668.4	153.3	501.7	1313.8	467.7	634.4	1204.5	528.4	606.8
28											1753	1393.1	452.6	624.9	1361.3	1325.2	755	1263.1	1468.9	1426.9	77.5	551.4	79.8	499.2	1413.8	483.4	599.3	1223.2	472.2	572
29											1839.6	1539	304.8	546.4	1515.1	1445.6	695.3	1610.3	1574.6	1468	41.8	439.6	47.7	442.3	1505.2	434.9	517.2	1260.5	397.5	491.6
30											1977.7	1690.7	221.5	479.4	1677.6	1663.7	572	1685.1	1661.3	1552.5	40.4	313.2	42.7	379.5	1623.1	381.8	463.3	1416.6	280.8	444.5
31												1876.5	140.2	251.6	1831.6	1703.3	492.8	1858.6	1806.7	1618.3	28.1	255	40.6	379.5	1630.7	358.2	442.3	1467.6	184.5	341.2
32												2027.5	79.8	164.8	2006.4	1824.4	358.2	2082.6	1989	1986.4	27.6	134.4	26.6	327.5	1705.8	300.9	397.5	1584.4	95.6	175.5
33													68.8	110.2		2006.3	319.5				11.5	94.2	13.5	201.3	1811.5	234	364.4	1616.3	53.8	123.1
34													36.2	58.3			236.3				5.5	63.8	8.8	180.9	1895.4	234	364.4	1616.3	22.9	48.6
35													18.8	33			47.2				5.5	49	8.8	116.1	1977.7	191.1	307.1	1716.5	7.3	20.2
36													12.4	26.3			29.2				5.5	35.3	37.6	46.8		117.9	198.7	1764.2	7.3	17
37													12.4	26.3			9				5.5	35.3	37.6	19.7		74.1	135.4	1822.4	7.3	17
38													12.4	26.3			9				5.5	35.3	37.6	6.4		26.8	94	1895.4	7.3	17
39													12.4	26.3			9				5.5	35.3	37.6	6.4		15.9	56.1	2023.9	7.3	17
40													12.4	26.3			9				5.5	35.3	37.6	6.4		15.9	56.1		7.3	17
							Two-way ANOVA	Ordinary
							Source of Variation	% of total variation	P value	P value summary	Significant?
							Interaction	15.73	<0.0001	****	Yes
							Row Factor	19.59	<0.0001	****	Yes
							Column Factor	10.6	<0.0001	****	Yes
								B16gp100+pmel+ASN-
								vs.
								B16gp100+pmel

## Sheet: Fig 7d
Days elapsed	control	cart	cart-asn-
26	1
27	1
27	1
29	1
29	1
30	1
30	1
30	1
37		1
38		1
38		1
39		1
40		1
40		1
41		1
41		1
45			1
45			1
46			1
47			1
48			1
48			1
49			1
49			1
Log-rank (Mantel-Cox) test
P value	<0.0001
Days	control								CART								CART/ASN-
5	18.1043	20.4381	24.0448	34.112	16.9905	20.9914	15.912	16.1808	5.616	15.444	22.2414	37.5872	44.226	28.4752	15.444	17.4902	15.444	37.5872	22.295	14.508	18.6872	18.6368	15.444	12.2304
6	18.6368	20.4381	21.2992	34.944	16.9905	22.9871	15.912	17.0555	14.976	14.976	27.6307	34.9648	38.5258	27.7633	16.4908	18.4896	17.784	37.5872	23.569	24.206	18.121	18.6368	16.4908	14.6765
7	26.3396	22.2414	22.3642	31.537	18.6872	23.9866	25.247	29.1871	22.932	22.8426	30.3264	31.6368	38.5258	34.944	22.2414	34.944	39.3354	37.5872	24.935	26.117	23.569	18.6368	19.4891	21.6403
8	31.537	26.2829	30.3264	37.5872	24.843	31.7117	32.0346	38.4613	34.944	28.5334	32.7465	43.1122	50.6147	30.6108	27.0514	40.3603	45.1896	34.8005	23.4437	26.117	24.843	22.2414	22.0849	23.5872
9	46.151	28.3046	39.3354	40.2095	31.537	72.3668	42.8319	61.1021	47.6986	41.2776	37.7296	72.8	53.9157	30.6108	34.112	43.1122	58.968	44.096	24.6459	48.438	23.4437	22.8426	34.944	24.935
10	62.0287	29.302	56.2853	57.2166	43.1122	124.199	53.3562	61.6179	63.8186	56.1163	48.0766	111.954	80.1466	38.4613	47.385	51.597	78.6568	55.9541	30.6108	58.5827	33.2186	37.44	47.3158	27.7633
11	83.2588	36.7931	60.88	73.0361	62.3002	152.859	75.7411	73.6627	87.177	75.7411	67.7721	119.468	81.5526	48.6158	58.5827	55.1366	100.787	85.0637	37.9642	84.7194	44.0294	44.0294	58.317	37.1732
12	96.2125	46.3284	88.583	106.797	74.1	193.106	109.816	97.8656	105.391	89.4629	76.1597	143.919	92.807	61.6179	68.2906	71.6836	107.659	106.63	49.5331	106.437	54.756	59.4173	80.1466	43.1122
13	147.06	58.3898	124.898	121.9	101.105	234	124.898	116.402	114.885	102.735	89.9891	169.169	102.735	73.6627	87.6408	83.2588	125.022	122.694	64.3261	131.575	64.3261	65.8944	92.4955	56.2853
14	165.909	120.7	158.184	151.593	123.088	304.494	146.536	173.563	114.15	117.658	103.818	187.549	109.816	92.0228	101.105	97.9898	137.569	127.413	77.0936	142.408	76.1597	81.5526	104.366	64.923
15	170.718	170.402	183.203	185.679	168.264	459.912	158.184	244.887	125.022	133.925	116.574	206.388	121.278	104.366	111.954	101.369	150.924	133.719	94.5818	155.987	94.9442	99.099	123.088	78.8767
16	193.648	256.258	199.22	242.775	235.542	573.468	193.978	328.669	136.444	158.731	132.139	218.35	137.923	115.453	131.575	112.227	167.174	150.438	106.797	170.402	113.195	118.951	137.923	96.3004
17	224.458	297.201	234	333.89	391.297	717.288	236.925	383.214	156.728	161.065	138.528	235.542	165.354	133.51	146.536	136.216	196.079	181.898	130.024	185.679	131.04	133.51	173.123	106.797
18	293.704	346.133	304.194	395.416	478.686	839.654	272.607	444.843	192.535	202.289	166.134	260.325	180.336	165.354	182.074	170.825	210.436	206.602	146.964	210.263	157.614	158.184	202.176	119.808
19	374.868	387.178	349.979	474.44	578.193	928.512	349.979	501.746	225.291	237.278	217.57	298.569	223.741	194.763	195.582	205.021	237.22	235.762	178.252	232.771	171.366	183.203	224.954	138.28
20	409.081	454.877	422.763	562.279	659.295	1047.41	404.775	558.467	276.209	286.584	260.325	356.641	374.822	246.626	249.292	249.931	282.331	259.951	199.22	286.208	197.167	216.411	286.208	178.252
21	459.914	525.2	509.396	673.415	839.957	1222.55	494.414	611.585	325.859	355.905	342.655	453.081	473.993	335.662	303.643	315.544	314.796	288.192	219.259	300.697	223.741	279.098	318.823	218.915
22	509.396	642.976	556.975	825.66	991.252	1383.64	573.468	736.786	418.796	428.368	401.46	519.203	550.424	433.836	385.716	409.081	373.054	334.268	231.075	354.229	285.588	292.864	341.887	252.296
23	551.67	698.412	619.164	1031.94	1278.56	1463.98	660.836	868.296	440.724	490.225	470.937	535.002	582.4	462.134	434.918	463.24	389.652	385.258	252.813	427.261	333.89	298.569	341.228	282.343
24	861.312	825.66	710.996	1195.78	1498.22	1680.09	776.866	1075.1	500.825	552.873	533.302	618.8	604.715	479.74	473.256	514.609	416.011	436.606	262.585	455.221	374.822	317.29	365.362	341.228
25	1031.42	1023.75	883.646	1530.04	1583.28	1842.82	875.548	1235	543.087	604.715	575.907	680.543	689.441	520.923	467.738	608.625	439.224	496.23	262.585	551.2	409.319	310.466	373.909	395.416
26	1194.16	1169.01	1098.97	1719.9	1714.45	2000.7	974.505	1308.38	575.907	671.913	645.452	746.029	733.899	552.873	517.571	669.207	463.24	566.8	289.536	642.699	454.877	325.173	408.564	404.775
27	1424.94	1386.4	1297.86	1999.45	1980.04		1096.88	1414.87	586.1	727.834	780.208	866.502	836.625	581.003	572.888	704.165	483.379	630.63	322.405	730.563	530.4	348.566	407.773	413.72
28	1604.25	1674.27	1456.8	1999.45			1331.89	1563.7	596.293	727.834	871.772	949.92	895.631	645.452	629.924	758.546	508.839	710.996	362.101	783.978	546.366	353.158	434.918	436.498
29	1965.6	1986.39	1762.41	1999.45			1680.09	1742.83	654.62	780.208	930.617	1006.16	955.743	682.227	703.572	810.952	572.888	756.654	395.928	854.377	573.735	356.915	467.738	464.607
30			1927.93				2003.75	1967.94	724.497	841.452	1033.34	1081.47	1043.03	726.325	742.456	882.251	600.519	804.192	445.25	906.048	642.699	369.208	487.04	489.268
31									799.084	955.743	1099.04	1168.2	1164.03	799.084	875.548	1012.29	646.797	868.43	473.993	951.665	673.246	394.634	507.986	535.6
32									869.824	1050.64	1202.5	1195.17	1311.79	892.045	974.505	1088.03	709.638	936	579.251	1048.12	743.608	425.412	534.367	568.058
33									977.465	1153.75	1283.22	1288.52	1431.03	999.186	1064.38	1215.01	748.748	982.118	613.431	1142.24	777.161	448.931	578.193	642.976
34									1091.3	1232.9	1418.87	1426.02	1554.75	1073.48	1132.26	1257.98	789.269	1062.06	698.412	1240.4	839.957	478.686	629.924	692.12
35									1159.35	1286.47	1554.23	1573.76	1712.26	1159.35	1250.35	1367.23	837.982	1121.25	756.946	1326.78	913.536	493.609	729.872	704.704
36									1252.39	1395.31	1677.84	1719.21	1860.86	1289.35	1336.26	1490.94	905.06	1180.54	861.617	1395.66	951.665	573.468	790.146	783.919
37									1347.48	1487.89	1782.5	1873.33	2089.56	1377.19	1404.22	1570.58	965.952	1232.9	906.048	1435.92	1006.99	704.761	832.117	825.66
38									1465.93	1584.46	2020.29	2048.85		1554.75	1486.94	1766.54	1038.45	1289.35	975.2	1488.03	1056.25	763.586	928.512	921.212
39									1581.1	1772.01				1688.13	1595.02	1960.75	1194.16	1347.48	1023.43	1519.7	1107.1	847.075	999.119	1015.62
40									1736.8	1981.87				1977.3	1860.3		1247.9	1471.54	1124.6	1573.76	1192.76	906.048	1151.23	1056.71
41									1924.2						2061.3		1393.1	1587.4	1204.7	1605.7	1267.2	1040	1251.2	1124.6
42																	1549.18	1709.1	1307.83	1625.22	1342.95	1090.32	1386.47	1213.63
43																	1680.09	1879.36	1395.66	1729.15	1379.74	1176.85	1468.01	1259.41
44																	1760.21	1965.6	1518.61	1797.87	1505.24	1268.47	1573.76	1364.69
45																	1927.93	2042.39	1626.92	1918.8	1656.67	1525.04	1755	1465.63
46																			1786.63	2006.35	1771.15	1620.53	1874.59	1583.28
47																			1845.19		1876.53	1711.99	2037.98	1754.07
48																			1980.04		2000.7	1899		1860.3
49																						2024.1		2008.49
50
51
	CART/ASN-
	vs.
	CART
Two-way ANOVA	Ordinary
Source of Variation	% of total variation	P value	P value summary	Significant?
Interaction	15.73	<0.0001	****	Yes
Row Factor	19.59	<0.0001	****	Yes
Column Factor	10.6	<0.0001	****	Yes

## Sheet: Fig 7f
Days	Control	L-Asp 50IU	Anti PDL1	Anti PDL1+L-Asp
9
10
11
12
13
14
15
16
16
17
17
18
18
19	1
19	1
19	1	1
20	1
20	1	1
20		1
20		1
21		1
22			1
22			1
23			1
23			1
24			1
25				1
26				1
26				1
27				1
28				1
		Anti PDL1 vs Anti PDL1+L-Asp
Log-rank (Mantel-Cox) test
P value	0.0019
Days	Control					L-Asp 10IU					Anti PDL1					Anti PDL1+L-Asp 10IU
7	20.8	34.5	39.4	38.5	20.8	33.2	16	67.4	94.6	30.6	76	74.5	28.5	45.2	66.2	57.2	41.3	101.1	44	47.1
8	36.7	46.3	53.9	48.3	33.2	48.6	29.3	81.8	112.2	47.7	86.5	87.9	39.4	50.5	86.2	84.7	53.9	131.9	74.5	59.7
9	50.5	73.5	75.9	83	46.2	78.7	42.2	106.4	129.6	62.7	91.2	106.4	50.5	58.7	106.4	108.1	78.9	144.8	89.5	95.5
10	84.9	101.6	115.5	104.4	74.5	94.9	63.5	129.6	158.2	83	110.2	135.9	78.7	86.4	140.3	119	112	170.4	112	130.3
11	142.4	152.7	145.9	175.5	115.8	133.9	95.5	180.7	203	110.2	137.9	155.5	102.2	89.5	158.2	130.3	142.4	190.6	133.5	151.9
12	196.6	203	184.4	217.6	183.2	158.7	130.3	217.6	250.7	159.7	165.4	169.2	123.1	110.2	169.2	150.9	158.2	208.9	150.7	182.7
13	311.7	248	233.3	283.6	290	212.9	233.3	342.7	485.7	380.7	207.1	203	174.4	157.6	221	190.3	190.6	253.4	193.1	239.2
14	399.5	405.8	410.7	435.7	391.3	257.5	325.9	444.8	567.6	490.2	251.6	253.4	241.1	210.4	260.3	217.9	226.4	270.5	214	267.3
15	544.4	606.5	641.8	584.3	530	312.7	422.7	582.2	761.3	626.9	308.3	330.9	308.3	280.8	314.8	256.1	259.1	311.4	253.4	308.3
16	680.5	841.5	1020.2	748.7	769.7	523	652.4	676.3	879.5	776.4	432.5	476.7	473.3	428.4	476.7	315.4	346.2	386.9	280.8	346.1
17	1020.2	1050.6	1153.8	974.5	1030.6	773	746.6	939.4	999.5	986.7	631.2	665	663.7	579.3	691.8	373.2	413.3	523.8	377.6	481.9
18	1423.5	1412.1	1542.1	1277.5	1573.8	976.4	1115.7	1335.2	1284.8	1320.7	784.6	759.9	892	697.4	880.6	462.1	503.7	679	535	647.3
19	1824	1860.3	1939.5	1633.4	1738.3	1375.2	1597.5	1684.8	1824.4	1587.4	928.4	887.1	1153.2	968.1	1167.3	625.1	632	843.1	643.8	710.8
20				2030.4	2006.4	1919.3	1800.7	2038		1782.1	1293.9	1082.5	1456.6	1213.6	1519.6	806.1	764.9	942.9	786.5	752
21										1951	1633.4	1312	1709.1	1431.6	1712.3	1024.1	969.4	1164.8	912.3	877.3
22											1958.3	1476.9	1959.1	1657.7	1778.2	1180.2	1126.6	1380.2	1045.6	1006.9
23												1814		1747.1	1871.5	1301.9	1271.3	1549.3	1210.6	1418.9
24														1910.2	1871.5	1534.9	1476.9	1649	1395.3	1647.7
25																1758.2	1772	1845.4	1581.1	1786.4
26																1946.1	1829		1716.1	1807.7
27																			1797.1	1902.3
28																			2066.4
	Anti PDL1+L-Asp 10IU
	vs.
	Anti PDL1
Two-way ANOVA	Ordinary
Source of Variation	% of total variation	P value	P value summary	Significant?
Interaction	15.73	<0.0001	****	Yes
Row Factor	19.59	<0.0001	****	Yes
Column Factor	10.6	<0.0001	****	Yes

## Sheet: Fig 7h
Days	control	l-ASP	Anti PD1+PDL1	Anti PD1+PDL1+L-ASP
15	1
16	1
18	1
18	1
19	1	1
20			1
20			1
21		1	1
21			1
22		1	1
23		1		1
23		1		1
26				1
28				1
28				1
	Anti PD1+PDL1 vs Anti PD1+PDL1+L-ASP
Log-rank (Mantel-Cox) test
P value	0.0019
Days	control					l-ASP					Anti PD1+PDL1					Anti PD1+PDL1+L-ASP
5	42.1949	71.6836	36.608	80.1466	4.368	3.60672	77.416	42.1949	185.679	41.2776	114.038	35.776	44.9467	10.4	109.258	16.38	47.1125	37.7395	138.445	151.224
6	54.3629	81.7981	61.1775	96.2125	12.3032	7.80208	97.9597	66.2735	207.084	58.5827	138.28	55.809	56.1163	19.4891	146.964	26.4493	69.9171	51.5731	163.4	170.718
7	71.1656	92.4955	73.0361	112.227	25.8482	17.0555	127.961	77.416	259.422	80.3374	165.734	72.4142	56.862	30.6108	175.776	47.1125	87.177	67.392	188.735	188.552
8	97.0445	111.506	110.889	117.658	47.1125	27.0504	156.293	83.2588	282.343	96.2125	202.289	97.0445	67.7721	33.4584	213.525	56.1163	105.391	100.787	219.375	199.48
9	145.119	173.563	207.084	161.065	78.6568	41.1278	196.599	95.953	365.362	125.77	256.38	142.408	83.8562	57.915	243.563	73.0361	124.898	110.691	256.38	234.275
10	205.485	297.329	358.392	178.252	138.537	69.498	249.292	125.77	468.661	165.909	293.704	193.106	104.626	78.6568	266.116	86.4302	148.599	124.267	283.173	262.871
11	337.76	413.388	584.289	296.192	219.422	105.169	314.796	155.484	620.629	199.48	354.229	242.039	162.578	99.8317	364.429	99.4739	162.578	180.154	358.392	286.584
12	513.731	666.79	783.919	494.161	338.514	161.101	363.634	190.63	773.955	262.871	422.523	320.702	185.145	142.999	428.368	107.628	207.084	226.437	413.72	330.616
13	743.608	942.556	1213.63	818.663	672.741	206.518	446.984	230	924.924	283.173	483.379	398.242	242.039	204.381	520.923	128.519	238.313	275.24	459.914	349.979
14	951.917	1168.2	1593.76	1204.7	956.143	259.511	532.988	248.625	1029.18	346.133	613.051	473.673	310.467	252.168	586.1	145.918	267.313	313.878	503.946	391.297
15	1327.27	1551.82	2003.75	1551.82	1287.86	323.723	601.8	353.825	1101.54	400.14	684.65	544.388	401.46	401.999	645.452	176.679	302.848	365.362	607.427	562.648
16	1508.42	1741.69	2003.75	1948.51	1472.41	404.798	708.664	395.416	1138.18	473.256	843.265	706.135	510.548	503.816	768.83	196.08	336.734	391.716	750.131	854.377
17	1923.84	1946.28			1692.75	501.228	817.96	453.332	1340.62	584.289	1040.83	871.341	736.786	624.26	959.278	225.434	398.661	459.914	875.548	1072.5
18					1956.56	565.151	968.086	491.635	1644.66	763.645	1224.51	1089.1	958.863	796.887	1151.23	277.477	464.067	503.946	950.976	1158.68
19						796.887	1243.12	710.892	1953.9	913.536	1525.04	1324.38	1286.47	1035.57	1509.88	376.9	518.624	551.67	1072.5	1416.62
20						1124.69	1851.08	994.102		1222.55	1904.85	1591.3	1581.1	1255.3	1923.28	467.738	599.411	584.768	1250.35	1618.08
21						1277.05	2059.2	1404.22		1520.37		2039.51	2004.65	1508.52		543.087	735.196	691.949	1258.24	1754.07
22						1603.7		1589.95		1948.51				2011.37		652.456	821.883	832.657	1563.12	1701.36
23						2045.08		1956.33								782.924	914.641	999.44	1923.28	1939.48
24																1020.9	1064.4	1260.2
25																1164.33	1149.61	1629.02
26																1353.35	1417.42	2012.1
27																1673.59	1585.58
28																1919.32	2000.74
Anti PD1+PDL1+L-ASP
vs.
Anti PD1+PDL1
P value	0.0063
	l-ASP
	vs.
	control
Paired t test
P value	0.0085
Two-way ANOVA	Ordinary
Source of Variation	% of total variation	P value	P value summary	Significant?
Interaction	15.73	<0.0001	****	Yes
Row Factor	19.59	<0.0001	****	Yes
Column Factor	10.6	<0.0001	****	Yes
