# Supplementary material for: Asparagine restriction enhances CD8+ T cell metabolic fitness and antitumoral functionality through an NRF2-dependent stress response
Source: Nat Metab. 2023 Aug 7;5(8):1423–39. doi: 10.1038/s42255-023-00856-1 (PMC10447245; doi:10.1038/s42255-023-00856-1)
Supplement: Source Data Extended Data Fig. 1 — Statistical source data. [file 42255_2023_856_MOESM10_ESM.xlsx]

## Sheet: Extended Data Fig 1a
	Control-WT					ASN free-WT
24	0.979893	1.03663	1.10157	0.915625	0.9663	0.294944	0.306793	0.323397	0.338905	0.296073
72	0.985486	1.06654	0.906861	0.996295	1.04482	1.0247	0.996376	0.996642	0.914772	1.0834
24h
Unpaired t test
P value	<0.0001
72h
Unpaired t test
P value	0.9368

## Sheet: Extended Data Fig 1b
	Control-WT					ASN free-WT
24h	87.6	89.7	84	79.6	78.7	77.6	72.4	73.5	74.2	71.3
72h	79.6	75.3	78.7	73.2	78.6	77.5	78.6	73.5	78.9	79.8
24h
Unpaired t test
P value	0.003
72h
Unpaired t test
P value	0.7328

## Sheet: Extended Data Fig 1d
		Control				ASN free
IFN-γ		45.7	37	42	33	69	58	54	52
TNF-α		33.4	43.3	31.2	39.5	51.1	62.3	59.6	53.6
IFN-γ
Unpaired t test
P value	0.0071
TNF-α
Unpaired t test
P value	0.002

## Sheet: Extended Data Fig 1e
		Control				ASN free
IFN-γ		28.4	32.1	36.7	36.5	56.6	45.4	56.7	59.8
TNF-α		49.5	52.3	48.4	43.6	59.4	55.6	53.5	59.6
IFN-γ
Unpaired t test
P value	0.0013
TNF-α
Unpaired t test
P value	0.0107

## Sheet: Extended Data Fig 1f_x0009_
	Control			ASN free
no IL-2	2	2.4	2.9	3.8	4.2	4.9	Unpaired t test	P value	0.0107
IL-2	3.4	3.7	3.89	4.6	5.1	5.9	Unpaired t test	P value	0.0191

## Sheet: Extended Data Fig 1h_x0009_
	1				2				3				4
	6.8	6.1	5.7	5.9	7.65	6.86	7.54	6.98	7.8	7.4	6.99	6.9	5.8	6.4	5.9	6.3		1.complete control,
																		2.Asn-deficient for 24hr (then proficient from 24-72hr),
1 vs 2																		3.Asn-deficient for 72hr,
Unpaired t test																		4.Asn proficient for the first 24hr (then deficient from 24h-72hr)
P value	0.0107
1 vs 3
Unpaired t test
P value	0.011
1 vs 4
Unpaired t test
P value	0.932

## Sheet: Extended Data Fig 1i_x0009_
IFN-y		1			2			3			4				1.complete control,
		38.7	33.2	31.9	57.8	54.5	59.6	58.9	55.4	57.3	37.4	33.7	41.2		2.Asn-deficient for 24hr (then proficient from 24-72hr),
															3.Asn-deficient for 72hr,
1 vs 2															4.Asn proficient for the first 24hr (then deficient from 24h-72hr)
Unpaired t test
P value	0.0009
1 vs 3
Unpaired t test
P value	0.0006
1 vs 4
Unpaired t test
P value	0.3992
TNF-a		1			2			3			4
		39.4	31.2	37.6	54.6	51.3	55.8	50.7	55.4	52.5	35.5	35.8	41.2
1 vs 2
Unpaired t test
P value	0.0032
1 vs 3
Unpaired t test
P value	0.0041
1 vs 4
Unpaired t test
P value	0.668

## Sheet: Extended Data Fig 1j
	1			2			3			4
0	0	0	0	0	0	0	0	0	0	0	0	0		1.complete control,
15	0	0	0	0	0	0	0	0	0	0	0	0		2.Asn-deficient for 24hr (then proficient from 24-72hr),
18	20.704	30.6301	17.2161	25.2012	18.4475	27.8118	23.4	19.8	27.1	23.54	30.6301	27.5698		3.Asn-deficient for 72hr,
19	4.2674	15.6023	0	15.5416	7.5864	12.1142	16.2721	9.4635	12.9584	4.2674	15.6023	14.061		4.Asn proficient for the first 24hr (then deficient from 24h-72hr)
20	7.0513	18.9877	4.2193	22.7641	16.5794	22.0431	23.7728	17.711	23.3394	8.5231	18.7827	20.1912
21	9.0455	19.3357	7.6458	26.8821	22.4551	27.2768	27.3976	22.6985	28.016	10.455	19.3357	21.99
22	9.7738	20.61	8.432	30.0694	25.0706	30.4587	33.7552	28.9803	34.8974	9.543	21.765	22.98
23	11.4669	22.3113	12.0557	34.7441	30.8484	36.8531	36.0039	32.4182	38.9111	12.788	22.3993	22.9969
24	12.6187	23.7926	14.3871	37.4016	33.9846	40.8161	38.8609	35.8056	42.7597	13.8757	22.9865	24.3995
25	14.1768	25.4679	15.8841	40.1557	37.6219	44.6994	43.2963	41.377	48.9625	11.965	22.543	23.986
26	22.1289	33.2552	23.7791	50.7933	49.4506	57.5335	52.2652	51.2706	59.1333	23.2662	33.9184	24.7387
27	23.9693	34.8652	25.7776	53.6685	52.6226	60.5358	54.5844	54.0233	62.441	24.7712	35.6054	27.2163
28	26.2135	36.6577	28.5437	55.8031	55.6067	64.3851	57.0931	57.4078	65.5207	27.1233	37.4472	29.6155
29	29.7699	40.4356	33.1529	61.2656	62.1435	69.6205	62.1093	63.2907	70.9163	30.5394	41.1161	33.9876
30	32.3041	42.9921	36.2451	64.6857	66.2423	74.3337	65.2105	67.2576	75.6514	32.9811	43.7878	36.9379
31	34.2476	44.9325	38.343	67.2804	69.7858	77.9162	68.2062	70.8433	78.6067	34.8906	45.0863	38.7121
32	39.0402	47.9921	41.3294	72.0494	76.1287	83.4961	72.507	77.0856	84.0008	39.1973	48.4469	41.545
33	40.219	48.6964	43.2282	73.8009	78.8735	85.7487	74.1177	79.3199	86.1591	40.8774	49.1566	43.9507
34	42.8911	50.1293	46.7773	75.8596	81.8973	88.1167	75.2297	80.4054	87.2953	41.6805	49.9782	45.1715
35	42.1963	50.0075	45.9578	75.6832	81.419	87.804	76.3916	82.3717	88.5531	43.0029	50.5661	47.0346
1 vs 2
Paired t test
P value	<0.0001
1 vs 3
Paired t test
P value	<0.0001
1 vs 4
Paired t test
P value	0.6756
