# Supplementary material for: Asparagine restriction enhances CD8+ T cell metabolic fitness and antitumoral functionality through an NRF2-dependent stress response
Source: Nat Metab. 2023 Aug 7;5(8):1423–39. doi: 10.1038/s42255-023-00856-1 (PMC10447245; doi:10.1038/s42255-023-00856-1)
Supplement: Source Data Extended Data Fig. 2 — Statistical source data. [file 42255_2023_856_MOESM11_ESM.xlsx]

## Sheet: Extended Data Fig 2a
	WT				KO
CD4 SP	8.51	8.39	7.8	7.99	8.92	7.9	9.17	9.26		Thymocytes (%)		Unpaired t test		P=0.12
CD8SP	3.19	3.66	3.1	4.67	4.12	4.81	3.56	3.39						P=0.53
	WT				KO
CD4	39.8	33.4	41.6	27.5	28.4	29.1	35.9	35.1		LN (%)		Unpaired t test		P=0.39
CD8	29.4	30.3	30.3	32	34.6	33.8	31.6	26.6						P=0.56
	WT				KO
CD4	18.7	20.1	21.7	22.4	17.8	21.6	19.9	20.1		Spleen (%)		Unpaired t test		P=0.47
CD8	17.6	14.5	16.6	18.2	14.6	16.5	15.6	16.6						P=0.77
	WT				KO
CD4 SP	10.2971	8.5578	10.062	11.4257	10.9716	11.218	11.2791	11.2046		Thymocytes (*106)		Unpaired t test		P=0.11
CD8SP	3.8599	3.7332	3.999	6.6781	5.0676	6.8302	4.3788	4.1019						P=0.59
	WT				KO
CD4	13.93	14.362	17.056	7.425	11.928	6.693	16.155	13.338		LN (*106)		Unpaired t test		P=0.69
CD8	10.29	13.029	12.423	8.64	14.532	7.774	14.22	10.108						P=0.77
	WT				KO
CD4	13.277	13.869	16.275	18.144	14.952	16.848	14.527	13.668		Spleen (*106)		Unpaired t test		P=0.37
CD8	12.496	10.005	12.45	14.742	12.264	12.87	11.388	11.288						P=0.66

## Sheet: Extended Data Fig 2b
	WT			KO
CD25	1.00639	0.968329	1.02528	1.21186	0.930265	1.00629		Unpaired t test		P=0.59
	WT			KO
Cell size	0.940171	1.02564	1.03419	1.05128	1.04273	0.947949		Unpaired t test		P=0.76

## Sheet: Extended Data Fig 2c
	WT					KO
cell viability	78	75	81	77	74	77	73	82	77	74
Unpaired t test	P=0.84
