# Supplementary material for: Asparagine restriction enhances CD8+ T cell metabolic fitness and antitumoral functionality through an NRF2-dependent stress response
Source: Nat Metab. 2023 Aug 7;5(8):1423–39. doi: 10.1038/s42255-023-00856-1 (PMC10447245; doi:10.1038/s42255-023-00856-1)
Supplement: Source Data Extended Data Fig. 3 — Statistical source data. [file 42255_2023_856_MOESM12_ESM.xlsx]

## Sheet: Extended Data Fig 3a
Time (minutes)	Control			ASN-
60	1.01583	1.12422	1.15755	0.492333	0.35385	0.408917		Lactate production
Unpaired t test
P value	0.0003
Time (minutes)	WT-1			WT-2
60	0.022033	0.027967	0.03205	0.0072	0.0039	0.010867		glutamate production
Unpaired t test
P value	0.0048

## Sheet: Extended Data Fig 3b_x0009_
	Control			asn-
glut1	1.08652	0.913671	0.999883	1.14412	1.0432	1.03977
Unpaired t test
P value	0.2792
	Control			Asn-
glut1	1.0045	0.955446	1.0405	1.09451	0.874437	1.18542		Unpaired t test		P value	0.6198
glut3	0.902564	0.747985	1.35018	0.967766	1.04908	1.1956		Unpaired t test		P value	0.7325
Slc1a5	1.02918	1.03412	0.936847	1.26931	1.16768	1.06475		Unpaired t test		P value	0.0671

## Sheet: Extended Data Fig 3c_x0009_
Glucose uptake			Control			Asn-
			0.572847	1.60733	0.819831	1.63966	1.76121	0.826297
Unpaired t test
P value	0.3936
Glutamine uptake			Control			Asn-
			1.12669	0.898989	0.974552	0.710758	1.05484	1.03831
Unpaired t test
P value	0.6424

## Sheet: Extended Data Fig 3d
	Complete			ASN free
mito green	1.09367	0.992637	0.9137	2.75861	3.48003	2.60196
Unpaired t test
P value	0.0021

## Sheet: Extended Data Fig 3e
Complete			ASN free
0.939523	1	1.02811	4.59479	4.89056	5.24157
Unpaired t test
P value	<0.0001

## Sheet: Extended Data Fig 3f
compond name	group	Blank1	Blank2	Blank3	Control1	Control2	Control3	ASN free1	ASN free2	ASN free3
(S)-3-hydroxybutyrylcarnitine	Fatty Acid Metabolism (Acyl Carnitine, Hydroxy)	0.802704	0.297422	0.599912	0.943202	0.864214	0.297422	0.74169	0.60447	0.297422
palmitoylcarnitine (C16)	Fatty Acid Metabolism (Acyl Carnitine, Long Chain Saturated)	1.10923	1.40005	1.31522	0.739853	0.674073	0.713055	0.68296	0.855347	0.91045
stearoylcarnitine (C18)	Fatty Acid Metabolism (Acyl Carnitine, Long Chain Saturated)	1.31971	0.908398	1.17975	1.23329	0.889043	0.688731	0.614996	0.723908	0.650427
hexanoylcarnitine (C6)	Fatty Acid Metabolism (Acyl Carnitine, Medium Chain)	0.732175	0.732175	0.732175	0.732175	0.732175	0.732175	0.732175	0.732175	0.732175
oleoylcarnitine (C18:1)	Fatty Acid Metabolism (Acyl Carnitine, Monounsaturated)	1.39977	1.15503	1.64625	0.268491	0.268491	0.268491	0.544163	0.484613	0.591304
palmitoleoylcarnitine (C16:1)*	Fatty Acid Metabolism (Acyl Carnitine, Monounsaturated)	0.403428	1.11258	1.15131	0.403428	0.513192	0.403428	0.403428	0.403428	0.403428
acetylcarnitine (C2)	Fatty Acid Metabolism (Acyl Carnitine, Short Chain)	0.700016	0.563249	0.610815	0.784587	0.64795	0.722108	0.633174	0.722256	0.78394
valerylcarnitine (C5)	Fatty Acid Metabolism (Acyl Carnitine, Short Chain)	0.259898	0.259898	0.259898	0.259898	0.259898	0.259898	0.259898	0.259898	0.259898
isocaproylcarnitine	Fatty Acid Metabolism (Acyl Carnitine, Short Chain)	0.241797	0.241797	0.241797	0.241797	0.241797	0.241797	0.539796	0.241797	0.241797
3-hydroxybutyroylglycine**	Fatty Acid Metabolism (Acyl Glycine)	0.444566	0.660067	0.770364	0.846873	0.909003	0.690221	0.260892	0.618841	0.803427
methylmalonate (MMA)	Fatty Acid Metabolism (also BCAA Metabolism)	0.285975	0.540741	0.575741	0.665179	1.1991	0.727248	0.512407	0.605168	0.566759
butyrylcarnitine (C4)	Fatty Acid Metabolism (also BCAA Metabolism)	0.0584709	0.0584709	0.0584709	0.0584709	0.117447	0.0584709	0.0672963	0.0584709	0.0584709
propionylcarnitine (C3)	Fatty Acid Metabolism (also BCAA Metabolism)	0.351069	0.451564	0.414564	0.435477	0.438603	0.442185	0.437354	0.335925	0.416474
malonate	Fatty Acid Synthesis	0.557383	0.761056	0.60613	1.0755	0.823284	1	0.679502	0.683453	0.888565
glutarate (C5-DC)	Fatty Acid, Dicarboxylate	0.723517	0.630543	1.11608	0.891874	0.69245	1.04388	0.568371	0.725333	0.565544
2-hydroxyadipate	Fatty Acid, Dicarboxylate	0.638536	0.638536	0.638536	0.638536	0.638536	0.638536	0.638536	0.638536	0.638536
sebacate (C10-DC)	Fatty Acid, Dicarboxylate	0.693248	0.640927	0.640927	0.906409	1.12195	1.06109	0.640927	1.19266	0.990652
hexadecanedioate (C16-DC)	Fatty Acid, Dicarboxylate	1.02484	0.847824	0.663681	0.914426	1.33936	1.23992	1.16705	1.11953	0.889867
2-hydroxyglutarate	Fatty Acid, Dicarboxylate	0.25019	0.25019	0.25019	1.06042	1.16602	1.30781	0.538771	0.450974	0.650204
4-hydroxy-2-oxoglutaric acid	Fatty Acid, Dicarboxylate	0.446859	0.446859	0.446859	0.446859	1.01104	0.446859	0.446859	0.446859	0.446859
3-hydroxyadipate	Fatty Acid, Dicarboxylate	0.21196	0.21196	0.21196	0.435099	0.330527	0.21196	0.21196	0.21196	0.327343
octadecenedioate (C18:1-DC)	Fatty Acid, Dicarboxylate	0.879366	1.28317	1.3383	0.947463	0.893381	1.05644	0.648864	0.648864	0.893292
2S,3R-dihydroxybutyrate	Fatty Acid, Dihydroxy	0.0947648	0.15058	0.0947648	0.220979	0.0947648	0.0947648	0.450327	0.414695	0.0947648
2,4-dihydroxybutyrate	Fatty Acid, Dihydroxy	0.0592038	0.0592038	0.0592038	0.13936	0.142791	0.115979	0.0592038	0.0592038	0.0592038
2R,3R-dihydroxybutyrate	Fatty Acid, Dihydroxy	0.0560146	0.0647837	0.0560146	0.173046	0.135978	0.124766	0.194888	0.165105	0.139511
4-hydroxybutyrate (GHB)	Fatty Acid, Monohydroxy	0.0477108	0.0477108	0.0477108	0.0477108	0.0477108	0.105488	0.0477108	0.0477108	0.0477108
2-hydroxypalmitate	Fatty Acid, Monohydroxy	1.33061	1.25801	1.29655	0.548533	0.582881	0.916066	0.807066	1.09327	1.39923
folate	Folate Metabolism	1.12041	1.12118	1.07127	1.11528	1.20846	1.11943	1.11786	1.09227	1.08911
gamma-glutamylglutamate	Gamma-glutamyl Amino Acid	0.439163	0.449265	0.501674	0.779258	0.644919	0.844984	0.554916	0.433037	0.612218
gamma-glutamylglutamine	Gamma-glutamyl Amino Acid	0.186204	0.230512	0.224466	0.620628	0.574425	0.70329	0.39201	0.424443	0.44173
gamma-glutamylhistidine	Gamma-glutamyl Amino Acid	0.356751	0.356751	0.356751	0.356751	0.356751	0.356751	0.356751	0.356751	0.356751
gamma-glutamylleucine	Gamma-glutamyl Amino Acid	0.696083	0.777685	0.825873	1.01883	0.904832	1.04532	0.765062	0.896896	0.766138
gamma-glutamylphenylalanine	Gamma-glutamyl Amino Acid	0.344815	0.344815	0.344815	0.344815	0.510788	0.344815	0.344815	0.365022	0.344815
gamma-glutamylvaline	Gamma-glutamyl Amino Acid	0.877703	0.960705	0.839409	0.973907	0.839971	1.0914	0.972468	0.995812	0.93515
gamma-glutamyl-epsilon-lysine	Gamma-glutamyl Amino Acid	0.381814	0.381814	0.535035	0.616759	0.381814	0.530864	0.45405	0.489557	0.728938
gamma-glutamylmethionine	Gamma-glutamyl Amino Acid	0.778267	0.963126	0.947824	0.788125	0.823783	0.917291	0.984203	1.05322	0.995529
gamma-glutamylthreonine	Gamma-glutamyl Amino Acid	0.562267	0.595881	0.649749	0.637404	0.715138	0.690173	0.454707	0.576644	0.734588
gamma-glutamylisoleucine*	Gamma-glutamyl Amino Acid	0.731522	0.88111	0.838703	0.948863	0.853372	0.865527	0.919279	1.10361	0.889941
S-1-pyrroline-5-carboxylate	Glutamate Metabolism	0.167589	0.253243	0.13845	0.636584	0.441539	0.532269	1	0.917325	1.16531
gamma-aminobutyrate (GABA)	Glutamate Metabolism	0.250565	0.250565	0.250565	0.250565	0.250565	0.250565	0.250565	0.250565	0.250565
glutamate	Glutamate Metabolism	0.472174	0.523702	0.515624	1.17914	1.07951	1.26968	0.882747	0.925398	1
glutamine	Glutamate Metabolism	1	1.07091	1.05877	0.72543	0.650874	0.773424	0.76104	0.801736	0.854666
N-acetylglutamate	Glutamate Metabolism	0.13927	0.13927	0.13927	0.937045	1.02043	0.852037	0.489293	0.612565	0.522848
2-pyrrolidinone	Glutamate Metabolism	0.408397	0.197702	0.197702	0.369523	0.197702	0.394893	0.354328	0.197702	0.272225
N-acetylglutamine	Glutamate Metabolism	0.0489126	0.0635679	0.0542243	0.925553	0.965307	1.02013	0.458633	0.583578	0.509416
alpha-ketoglutaramate*	Glutamate Metabolism	0.276936	0.292706	0.287941	0.802181	0.80245	0.892112	0.527725	0.628282	0.639325
4-hydroxyglutamate	Glutamate Metabolism	0.499083	0.499083	0.499083	0.499083	0.499083	0.499083	0.499083	0.499083	0.499083
carboxyethyl-GABA	Glutamate Metabolism	0.217408	0.217408	0.719611	0.217408	0.33491	0.352429	0.53875	0.217408	0.266039
beta-citrylglutamate	Glutamate Metabolism	0.604322	0.551713	0.504054	0.603103	0.457387	0.717108	0.578562	0.562744	0.59011
cysteinylglycine	Glutathione Metabolism	0.577499	0.577499	0.577499	0.577499	1.32388	1.83319	0.577499	0.577499	0.577499
5-oxoproline	Glutathione Metabolism	0.754824	0.696635	0.678543	0.783414	0.821944	0.722804	0.644591	0.671568	0.616242
cysteine-glutathione disulfide	Glutathione Metabolism	0.605042	0.649798	0.63253	2.28453	2.17911	2.53331	1.65946	1.55293	1.68384
cysteinylglycine disulfide*	Glutathione Metabolism	1.14417	1.21363	1.10808	0.421958	0.372098	0.456467	0.937279	1	1.04492
2-hydroxybutyrate/2-hydroxyisobutyrate	Glutathione Metabolism	0.28929	0.336359	0.865027	0.488707	0.475501	0.992303	1.0077	0.26721	0.261441
glycerol	Glycerolipid Metabolism	0.110022	0.232617	0.23045	0.818678	1.74757	0.824299	0.59369	0.393107	0.139184
glycerol 3-phosphate	Glycerolipid Metabolism	0.372987	0.439039	0.355125	4.90934	4.39676	4.85267	1.19333	1.11063	1.48049
glycerophosphoglycerol	Glycerolipid Metabolism	0.161134	0.161134	0.161134	3.48297	3.58991	3.23084	0.427213	0.518535	0.427794
glycine	Glycine, Serine and Threonine Metabolism	0.620818	0.676592	0.650392	1.14211	1.07009	1.21455	0.753688	0.788355	0.827046
serine	Glycine, Serine and Threonine Metabolism	1.09938	1.18521	1.16021	0.823598	0.763224	0.897548	0.880185	0.930482	0.958796
threonine	Glycine, Serine and Threonine Metabolism	1.03817	1.14143	1.11315	0.924211	0.849395	1.00466	0.86603	0.917725	1.00082
betaine	Glycine, Serine and Threonine Metabolism	0.340784	0.380836	0.445649	0.413618	0.654378	0.472491	0.359552	0.401137	0.403493
dimethylglycine	Glycine, Serine and Threonine Metabolism	0.0272388	0.0192732	0.0192732	0.0192732	0.0192732	0.0535361	0.0192732	0.0192732	0.0192732
N-acetylglycine	Glycine, Serine and Threonine Metabolism	0.110462	0.110462	0.110462	0.501311	0.518601	0.685855	0.110462	0.416493	0.342999
N-acetylthreonine	Glycine, Serine and Threonine Metabolism	0.152929	0.206544	0.197022	0.83534	0.84934	0.934844	0.531473	0.514458	0.465636
N-acetylserine	Glycine, Serine and Threonine Metabolism	0.0913989	0.0569791	0.0569791	0.843284	0.901193	0.917759	0.468846	0.677134	0.550949
maltose	Glycogen Metabolism	1.22296	0.925144	0.937749	1.78572	1.10291	2.09322	1.43184	1.27492	1.55909
3-phosphoglycerate	Glycolysis, Gluconeogenesis, and Pyruvate Metabolism	0.0725486	0.0725486	0.0725486	3.28716	3.66141	3.28963	1.19128	1.08271	1.12013
phosphoenolpyruvate (PEP)	Glycolysis, Gluconeogenesis, and Pyruvate Metabolism	0.323942	0.323942	0.323942	3.92651	4.45225	3.71591	1.29326	1.17309	1.20935
lactate	Glycolysis, Gluconeogenesis, and Pyruvate Metabolism	0.0224598	0.0212653	0.0220767	5.18001	5.90131	5.1011	3.18123	2.83284	2.67004
glucose	Glycolysis, Gluconeogenesis, and Pyruvate Metabolism	1.37018	1.36889	1.368	0.690787	0.689363	0.722276	1.22285	1.25834	1.2959
pyruvate	Glycolysis, Gluconeogenesis, and Pyruvate Metabolism	0.0130544	0.0151816	0.0147587	0.982494	1.0198	1	0.86941	0.873512	0.858061
glycerate	Glycolysis, Gluconeogenesis, and Pyruvate Metabolism	0.4554	0.449282	0.452751	0.542295	0.582511	0.637983	0.469629	0.542061	0.557483
fructose 1,6-diphosphate/glucose 1,6-diphosphate/myo-inositol diphosphates	Glycolysis, Gluconeogenesis, and Pyruvate Metabolism	0.350139	0.350139	0.350139	2.6049	2.68653	2.80705	0.350139	0.350139	0.4201
4-guanidinobutanoate	Guanidino and Acetamido Metabolism	1.0557	1.13	1.10415	1.50317	1.44269	1.56509	1.08993	1.1416	1.04802
1-methylguanidine	Guanidino and Acetamido Metabolism	0.693346	0.693346	0.693346	0.693346	0.693346	0.693346	0.693346	0.693346	0.693346
heme	Hemoglobin and Porphyrin Metabolism	1.26276	1.04223	1.0909	0.292973	0.372935	0.26352	0.563113	0.579857	0.455604
glycosyl-N-palmitoyl-sphingosine (d18:1/16:0)	Hexosylceramides (HCER)	0.252502	0.252502	0.252502	2.80132	2.72609	2.67003	1.82586	1.49014	1.80465
homocarnosine	Histidine Metabolism	0.491557	0.491557	0.491557	0.491557	0.491557	0.491557	0.491557	0.491557	0.491557
carnosine	Histidine Metabolism	0.866931	0.882346	0.820093	0.876083	0.843881	0.818182	0.842915	0.932904	0.974439
histidine	Histidine Metabolism	1.06441	1.05769	1.07989	1.20179	1.10633	1.24958	1	1.01902	1.07014
3-methylhistidine	Histidine Metabolism	0.132002	0.132002	0.132002	0.132002	0.132002	0.132002	0.132002	0.132002	0.132002
anserine	Histidine Metabolism	0.731175	0.731175	0.731175	0.731175	0.731175	0.731175	0.731175	0.731175	0.731175
imidazole lactate	Histidine Metabolism	0.471589	0.471589	0.471589	0.471589	0.471589	0.471589	0.471589	0.471589	0.471589
1-methylhistidine	Histidine Metabolism	0.532472	0.574929	0.630647	0.963048	0.616549	0.927218	1.14412	0.810716	0.889547
4-imidazoleacetate	Histidine Metabolism	1.03058	1.0271	1.07202	1.26856	1.24605	1.36391	1.00422	1.05809	1
1-methyl-4-imidazoleacetate	Histidine Metabolism	0.835424	0.754733	0.636541	0.707324	0.71947	0.851878	0.366221	0.759343	0.780879
N-acetylhistidine	Histidine Metabolism	0.306413	0.306413	0.306413	1.47021	1.34757	1.38751	0.306413	0.743072	0.606644
1-ribosyl-imidazoleacetate*	Histidine Metabolism	0.11003	0.23267	0.11003	0.188369	0.11003	0.11003	0.11003	0.11003	0.11003
formiminoglutamate	Histidine Metabolism	0.771163	0.792714	0.818705	0.951033	0.935108	1.02258	0.815645	0.951163	0.799772
hydantoin-5-propionate	Histidine Metabolism	0.61329	0.61329	0.61329	0.61329	0.61329	0.61329	0.61329	0.61329	0.61329
1-methyl-5-imidazoleacetate	Histidine Metabolism	0.752362	0.29253	0.874663	0.413359	0.583568	1.10804	0.29253	0.728733	0.757424
imidazole propionate	Histidine Metabolism	0.119269	0.119269	0.119269	0.119269	0.119269	0.119269	0.235338	0.157237	0.119269
1-methyl-5-imidazolelactate	Histidine Metabolism	0.0535415	0.0364606	0.0364606	0.0364606	0.0450492	0.0364606	0.0364606	0.0638707	0.0364606
myo-inositol	Inositol Metabolism	0.902255	0.824062	0.840051	0.954228	1.07459	0.997377	0.90585	1	1.05898
3-hydroxybutyrate (BHBA)	Ketone Bodies	0.104108	0.104108	0.104108	0.104108	0.435161	0.460458	0.104108	0.104108	0.104108
3-hydroxyisobutyrate	Leucine, Isoleucine and Valine Metabolism	0.252959	0.252959	0.252959	0.252959	0.531647	0.528709	0.252959	0.252959	0.252959
isoleucine	Leucine, Isoleucine and Valine Metabolism	1.05661	1.05827	1.03328	0.953492	0.914053	1	0.917274	0.958849	0.973339
leucine	Leucine, Isoleucine and Valine Metabolism	1.12019	1.15354	1.09619	0.973264	0.933482	0.987358	0.910371	1	0.980746
valine	Leucine, Isoleucine and Valine Metabolism	1.20787	1.20052	1.15593	0.958308	0.862734	1	0.917681	0.912116	0.928254
N-acetylleucine	Leucine, Isoleucine and Valine Metabolism	0.26085	0.26085	0.266627	0.794522	0.845315	0.982304	0.355714	0.769744	0.501818
beta-hydroxyisovalerate	Leucine, Isoleucine and Valine Metabolism	0.601318	0.366317	0.613777	0.823134	0.410232	0.762272	0.366317	1.00034	0.698776
methylsuccinate	Leucine, Isoleucine and Valine Metabolism	0.870362	0.688216	0.906871	0.902809	0.719219	0.936461	0.595993	0.58164	0.81219
ethylmalonate	Leucine, Isoleucine and Valine Metabolism	0.367667	0.607414	0.549061	0.51343	0.898559	0.54378	0.367667	0.367667	0.367667
3-methyl-2-oxovalerate	Leucine, Isoleucine and Valine Metabolism	0.0158916	0.0163084	0.0179427	1.38537	1.40858	1.42722	1.22242	1.1714	1.17164
4-methyl-2-oxopentanoate	Leucine, Isoleucine and Valine Metabolism	0.0211878	0.0232282	0.0310523	1.34806	1.43804	1.42822	1.26181	1.1895	1.21363
isovalerate (i5:0)	Leucine, Isoleucine and Valine Metabolism	0.512	0.611488	0.559474	1.27813	1.40422	1.4128	1	1.29648	0.7899
3-methyl-2-oxobutyrate	Leucine, Isoleucine and Valine Metabolism	0.0282008	0.0282008	0.0282008	1.36405	1.38827	1.41807	0.9743	1.01692	1.21652
isobutyrylcarnitine (C4)	Leucine, Isoleucine and Valine Metabolism	0.716109	0.401149	0.401149	0.736201	0.693027	0.791912	0.721048	0.401149	0.583395
2-methylbutyrylglycine	Leucine, Isoleucine and Valine Metabolism	0.133843	0.255627	0.133843	0.228522	0.133843	0.154829	0.133843	0.133843	0.133843
3-hydroxy-2-ethylpropionate	Leucine, Isoleucine and Valine Metabolism	0.14469	0.14469	0.14469	0.14469	0.14469	0.14469	0.14469	0.14469	0.14469
N-acetylisoleucine	Leucine, Isoleucine and Valine Metabolism	0.517011	0.517011	0.517011	0.630694	0.749759	0.829635	0.658547	0.719084	0.517011
alpha-hydroxyisovalerate	Leucine, Isoleucine and Valine Metabolism	0.264477	0.264477	0.264477	1.04853	0.897482	1	0.264477	0.408368	0.347108
isovalerylglycine	Leucine, Isoleucine and Valine Metabolism	0.3171	0.3171	0.3171	1.14372	0.3171	0.3171	0.3171	0.3171	0.478556
2-methylbutyrylcarnitine (C5)	Leucine, Isoleucine and Valine Metabolism	0.277652	0.507329	0.448478	0.277652	0.277652	0.502019	0.30702	0.277652	0.390673
isobutyrylglycine	Leucine, Isoleucine and Valine Metabolism	0.411892	0.411892	0.411892	0.411892	0.411892	0.411892	0.411892	0.411892	0.411892
beta-hydroxyisovaleroylcarnitine	Leucine, Isoleucine and Valine Metabolism	1.11074	1.06487	1.74379	1.23019	1.13775	1.10194	1.94265	1.55812	0.881478
tiglylcarnitine (C5:1-DC)	Leucine, Isoleucine and Valine Metabolism	0.520741	0.520741	0.520741	0.520741	0.520741	0.527834	0.520741	0.520741	0.520741
3-methylglutaconate	Leucine, Isoleucine and Valine Metabolism	0.80012	0.783967	0.865972	1.00429	0.935033	0.987391	0.806544	0.998676	0.952919
palmitoleate (16:1n7)	Long Chain Monounsaturated Fatty Acid	0.936448	0.820228	0.929866	0.83699	0.915585	0.991149	1.33875	1.25512	1.4385
erucate (22:1n9)	Long Chain Monounsaturated Fatty Acid	0.685036	0.716442	0.669738	1.74401	2.03556	2.07548	0.87921	1.00944	1.27113
10-nonadecenoate (19:1n9)	Long Chain Monounsaturated Fatty Acid	1.13449	1	0.963879	0.773678	0.833295	1.02405	0.80164	0.998474	0.889616
10-heptadecenoate (17:1n7)	Long Chain Monounsaturated Fatty Acid	1.00677	0.846219	1.02041	0.684766	0.685009	0.71906	1.04998	1.17882	1.15097
eicosenoate (20:1)	Long Chain Monounsaturated Fatty Acid	0.823489	0.664324	0.761113	1.09712	1.13963	1.2001	0.818875	0.74722	0.8558
oleate/vaccenate (18:1)	Long Chain Monounsaturated Fatty Acid	0.953394	0.829508	0.945593	1.09971	1.10628	1.16526	1.07733	0.970784	1.20955
linoleate (18:2n6)	Long Chain Polyunsaturated Fatty Acid (n3 and n6)	1.36516	1.18568	1.38538	0.556226	0.524137	0.606651	0.825029	0.780398	0.857761
arachidonate (20:4n6)	Long Chain Polyunsaturated Fatty Acid (n3 and n6)	3.25415	2.73207	3.18862	0.361906	0.297932	0.407095	0.381139	0.345791	0.549831
dihomo-linoleate (20:2n6)	Long Chain Polyunsaturated Fatty Acid (n3 and n6)	1.136	0.981189	1.13025	0.481036	0.51821	0.590745	0.6335	0.564387	0.71965
eicosapentaenoate (EPA; 20:5n3)	Long Chain Polyunsaturated Fatty Acid (n3 and n6)	3.29114	2.63978	3.1689	0.280775	0.235091	0.27671	0.363273	0.290836	0.417182
docosahexaenoate (DHA; 22:6n3)	Long Chain Polyunsaturated Fatty Acid (n3 and n6)	2.21136	1.87922	2.14057	0.388251	0.333983	0.456073	0.486192	0.425044	0.673665
docosapentaenoate (n3 DPA; 22:5n3)	Long Chain Polyunsaturated Fatty Acid (n3 and n6)	2.14294	1.93537	2.21306	0.410135	0.298954	0.549992	0.382121	0.396468	0.706479
linolenate [alpha or gamma; (18:3n3 or 6)]	Long Chain Polyunsaturated Fatty Acid (n3 and n6)	1.28365	1.10045	1.20948	0.996154	0.897779	0.961414	1.20434	1.05744	1.26539
mead acid (20:3n9)	Long Chain Polyunsaturated Fatty Acid (n3 and n6)	3.25878	1.62547	0.488973	0.344249	0.345196	0.443584	0.411701	0.400324	0.755559
dihomo-linolenate (20:3n3 or n6)	Long Chain Polyunsaturated Fatty Acid (n3 and n6)	2.21313	2.16426	2.75855	0.41647	0.351006	0.472181	0.437869	0.390117	0.700461
palmitate (16:0)	Long Chain Saturated Fatty Acid	1.0752	1.09315	1.22586	0.97565	0.925746	1.03298	0.966093	1.09621	1.04198
stearate (18:0)	Long Chain Saturated Fatty Acid	1.04853	1.06226	1.14461	0.975186	0.913477	1.04555	0.908676	1.04795	0.993158
margarate (17:0)	Long Chain Saturated Fatty Acid	1.12339	1.11004	1.25072	0.885077	0.843123	0.953295	1	1.01977	1.23221
arachidate (20:0)	Long Chain Saturated Fatty Acid	1.00777	1.0004	1.0636	1.09401	1.03425	1.17841	0.89315	0.979571	0.956792
N6,N6,N6-trimethyllysine	Lysine Metabolism	0.744539	0.756896	0.717028	1.00534	1.09258	1.12232	0.879577	0.903861	0.844777
2-aminoadipate	Lysine Metabolism	0.511778	0.337409	0.448255	0.804914	0.911971	0.871314	0.634477	0.708727	0.739188
saccharopine	Lysine Metabolism	0.135867	0.135867	0.135867	0.149212	0.135867	0.176492	0.135867	0.135867	0.135867
lysine	Lysine Metabolism	1.01754	1.01593	0.981645	1.00366	0.938003	1.04433	0.877786	0.871502	0.897212
pipecolate	Lysine Metabolism	0.251154	0.251154	0.251154	0.251154	0.251154	0.251154	0.251154	0.251154	0.251154
5-hydroxylysine	Lysine Metabolism	0.205774	0.205774	0.205774	0.954918	0.657885	0.98897	0.305372	0.369493	0.437286
N2-acetyllysine	Lysine Metabolism	1.34946	0.999697	1.02657	0.417015	0.417015	0.503118	0.987954	1.05478	0.8011
N6-acetyllysine	Lysine Metabolism	0.366786	0.366786	0.366786	0.857344	0.6664	0.592864	0.366786	0.366786	0.419375
5-(galactosylhydroxy)-L-lysine	Lysine Metabolism	0.857383	0.838704	0.86748	1.02023	0.930388	1.04001	1.04312	0.998396	0.935469
N6-methyllysine	Lysine Metabolism	0.453606	0.904594	0.690496	0.688739	0.640131	0.812427	0.736871	0.59761	0.419363
6-oxopiperidine-2-carboxylate	Lysine Metabolism	0.0807073	0.0807073	0.0807073	0.0807073	0.0807073	0.0807073	0.0807073	0.0807073	0.0807073
fructosyllysine	Lysine Metabolism	1.49044	1.60111	1.42826	0.698904	0.652195	0.669184	0.867425	1.01344	1.17829
N,N,N-trimethyl-5-aminovalerate	Lysine Metabolism	0.14659	0.181928	0.14659	0.177173	0.14659	0.14659	0.14659	0.23561	0.14659
1-stearoyl-GPI (18:0)	Lysophospholipid	0.517143	0.316272	0.54236	4.48218	3.49846	5.55911	1.16788	1.06019	1.33799
1-palmitoyl-GPC (16:0)	Lysophospholipid	1.56191	1.5518	1.55253	0.362175	0.358128	0.38088	0.409025	0.407493	0.420665
1-stearoyl-GPC (18:0)	Lysophospholipid	1.76023	1.68404	1.82265	0.331726	0.314846	0.326237	0.404104	0.383383	0.452559
1-oleoyl-GPC (18:1)	Lysophospholipid	2.2625	2.40206	2.35611	0.203273	0.221253	0.221562	0.250126	0.245018	0.256868
1-linoleoyl-GPC (18:2)	Lysophospholipid	1.25178	1.44605	1.48706	0.256211	0.256211	0.256211	0.256211	0.256211	0.256211
1-palmitoyl-GPA (16:0)	Lysophospholipid	2.30595	1.90673	1.99728	0.631589	0.363778	0.545935	0.665234	0.578931	0.704174
1-stearoyl-GPE (18:0)	Lysophospholipid	0.830247	0.718163	0.717055	1.13789	0.53999	1.46123	0.289224	0.326341	0.521519
1-palmitoleoyl-GPC (16:1)*	Lysophospholipid	1.32496	1.73449	1.44074	0.251337	0.182424	0.301241	0.282598	0.241913	0.282548
1-oleoyl-GPE (18:1)	Lysophospholipid	1.13386	0.729147	0.898469	1.33923	1.05006	1.29036	0.347995	0.418439	0.342607
1-oleoyl-GPI (18:1)	Lysophospholipid	0.246355	0.246355	0.246355	1.7231	1.58874	1.93359	0.494942	0.349402	0.334418
1-stearoyl-GPS (18:0)*	Lysophospholipid	0.566718	0.429517	0.429517	1.11694	1	1.62291	0.429517	0.429517	0.676662
1-arachidonoyl-GPA (20:4)	Lysophospholipid	3.70127	3.23772	3.74274	0.390336	0.216614	0.331542	0.708075	0.639097	0.739517
1-linoleoyl-GPA (18:2)*	Lysophospholipid	2.1449	2.00519	1.88326	0.370803	0.396712	0.370803	0.606794	0.541355	0.401136
1-(1-enyl-palmitoyl)-GPE (P-16:0)*	Lysoplasmalogen	0.599979	0.269257	0.492311	1.40711	1.06192	1.86855	0.269257	0.274239	0.361163
heptanoate (7:0)	Medium Chain Fatty Acid	1.17835	0.994994	1.30119	0.486376	0.486376	0.54455	0.738987	0.809313	0.828871
caproate (6:0)	Medium Chain Fatty Acid	0.86735	2.01901	1	0.650631	0.595453	0.547992	0.986273	0.838927	0.754069
caprylate (8:0)	Medium Chain Fatty Acid	5.94721	4.93919	5.06703	0.212591	0.294139	0.188805	0.452353	0.493197	0.408806
N-formylmethionine	Methionine, Cysteine, SAM and Taurine Metabolism	0.144543	0.144543	0.144543	0.445407	0.51126	0.66937	0.144543	0.17869	0.270313
S-adenosylhomocysteine (SAH)	Methionine, Cysteine, SAM and Taurine Metabolism	0.145907	0.145907	0.145907	0.304966	0.145907	0.300444	0.145907	0.145907	0.145907
cystine	Methionine, Cysteine, SAM and Taurine Metabolism	2.33248	1.90668	1.81718	0.37545	0.461074	0.431623	0.617211	0.84273	0.68492
cystathionine	Methionine, Cysteine, SAM and Taurine Metabolism	0.218109	0.216565	0.257426	0.0814443	0.288215	0.115236	0.0814443	0.217169	0.0814443
hypotaurine	Methionine, Cysteine, SAM and Taurine Metabolism	0.176803	0.176803	0.176803	0.176803	0.176803	0.176803	0.176803	0.176803	0.176803
methionine	Methionine, Cysteine, SAM and Taurine Metabolism	1.06343	1.10028	1.05269	0.974574	0.890329	1.03398	0.907113	0.957606	0.999456
taurine	Methionine, Cysteine, SAM and Taurine Metabolism	0.0131294	0.0168988	0.0158512	0.0673924	0.0571147	0.0771587	0.0426738	0.0545708	0.0636076
cysteine	Methionine, Cysteine, SAM and Taurine Metabolism	0.0855751	0.0987555	0.102492	2.25256	2.06218	2.42449	1.36466	1.44441	1.67057
N-acetylmethionine	Methionine, Cysteine, SAM and Taurine Metabolism	0.592425	0.592425	0.592425	1.56558	1.7852	1.68488	0.680486	0.728688	0.733213
methionine sulfoxide	Methionine, Cysteine, SAM and Taurine Metabolism	1.19746	1.24127	1.2406	0.875496	0.874456	0.910552	0.84684	0.909393	0.861449
cysteine s-sulfate	Methionine, Cysteine, SAM and Taurine Metabolism	1.79998	1.69059	1.70668	0.938734	1.10934	0.996243	1.28379	1.4501	1.1722
S-methylmethionine	Methionine, Cysteine, SAM and Taurine Metabolism	0.581184	0.581184	0.581184	0.581184	0.581184	0.581184	0.581184	0.581184	0.581184
S-methylcysteine	Methionine, Cysteine, SAM and Taurine Metabolism	0.641698	0.641698	0.641698	0.641698	0.641698	0.641698	0.641698	0.641698	0.641698
S-methylcysteine sulfoxide	Methionine, Cysteine, SAM and Taurine Metabolism	0.728122	0.728122	0.728122	0.728122	0.728122	0.728122	0.728122	0.728122	0.728122
methionine sulfone	Methionine, Cysteine, SAM and Taurine Metabolism	0.037962	0.0390989	0.0452698	0.0272161	0.047413	0.0329706	0.0515742	0.0677665	0.0391305
N-acetyltaurine	Methionine, Cysteine, SAM and Taurine Metabolism	0.057985	0.057985	0.057985	0.057985	0.057985	0.057985	0.057985	0.057985	0.057985
2,3-dihydroxy-5-methylthio-4-pentenoate (DMTPA)*	Methionine, Cysteine, SAM and Taurine Metabolism	0.655613	0.973506	0.607969	0.5595	0.5595	0.817358	0.5595	0.5595	0.719137
S-carboxyethylcysteine	Methionine, Cysteine, SAM and Taurine Metabolism	0.277443	0.277443	0.277443	1.81528	1.79985	2.04611	0.497496	0.566428	0.609433
3-hydroxy-3-methylglutarate	Mevalonate Metabolism	0.690505	0.738206	0.682416	0.79115	0.869931	0.946976	0.725727	0.765332	0.644498
1-oleoylglycerol (18:1)	Monoacylglycerol	1.24913	1.66163	1.79087	1	0.42715	0.90687	0.42715	0.42715	0.494898
1-linoleoylglycerol (18:2)	Monoacylglycerol	1.51054	1.14635	1.50947	0.148857	0.148857	0.148857	0.458529	0.647904	0.495737
1-arachidonylglycerol (20:4)	Monoacylglycerol	1.53391	1.36808	1.47085	0.182866	0.182866	0.182866	0.37694	0.182866	0.364402
1-docosahexaenoylglycerol (22:6)	Monoacylglycerol	1.54147	1.60745	1.29843	0.394082	0.394082	0.394082	0.394082	0.394082	0.577751
quinolinate	Nicotinate and Nicotinamide Metabolism	0.956153	0.684219	0.819934	1.04627	0.90757	0.951296	0.945408	0.937273	0.773413
nicotinamide	Nicotinate and Nicotinamide Metabolism	0.992191	0.856345	0.815181	0.770641	0.793776	0.960123	0.897712	0.974128	0.97252
trigonelline (N'-methylnicotinate)	Nicotinate and Nicotinamide Metabolism	0.155051	0.0802426	0.0802426	0.0802426	0.0802426	0.0802426	0.0802426	0.0802426	0.0802426
nicotinamide riboside	Nicotinate and Nicotinamide Metabolism	0.290182	0.290182	0.290182	0.344989	0.290182	0.290182	0.290182	0.290182	0.290182
phosphate	Oxidative Phosphorylation	1.12831	1.23168	1.18938	1.08353	0.964391	1.14817	0.974212	1.04885	1.13746
pantothenate	Pantothenate and CoA Metabolism	0.990717	1	0.965471	0.976582	1.01312	0.949577	0.995914	0.934339	0.950326
pantoate	Pantothenate and CoA Metabolism	0.958614	0.963245	1.04557	1.05499	1.02052	1.05148	1.09726	0.963373	0.900237
glutamine_degradant*	Partially Characterized Molecules	0.593118	0.692833	0.490545	1.31317	1.3069	1.19774	0.701398	0.63847	0.834139
ribose	Pentose Metabolism	0.367279	0.367279	0.367279	1.21272	0.968209	0.831891	0.367279	0.459699	0.42378
ribitol	Pentose Metabolism	0.231382	0.333897	0.231382	1.01559	1	1.01207	0.402311	0.431262	0.594338
ribonate	Pentose Metabolism	0.166205	0.166205	0.166205	0.481109	0.629967	0.829858	0.538942	0.166205	0.166205
sedoheptulose	Pentose Metabolism	0.385567	0.644247	0.308322	0.670904	0.748824	1.14322	0.600698	0.599647	0.606414
arabonate/xylonate	Pentose Metabolism	1	1.06258	0.912354	0.97324	0.694261	0.715575	0.850268	0.806847	0.788213
arabitol/xylitol	Pentose Metabolism	0.853129	0.95369	0.849184	1.38716	1.31767	1.48927	0.67313	0.676173	0.768862
lyxonate	Pentose Metabolism	0.910783	1.0179	1.02283	0.394062	0.365659	0.417	0.644323	0.599564	1.00283
ribose 1-phosphate	Pentose Phosphate Pathway	0.00467552	0.00467552	0.00467552	0.00467552	0.00911247	0.00467552	0.00467552	0.00467552	0.00467552
phenylalanine	Phenylalanine Metabolism	1.03821	1.07879	1.02093	0.944244	0.86009	0.959618	0.86271	0.902063	0.93681
phenylacetate	Phenylalanine Metabolism	0.914213	0.597802	1.32873	0.543929	1.12515	1.27018	0.6647	0.704359	1.04197
phenyllactate (PLA)	Phenylalanine Metabolism	0.347088	0.347088	1.02125	0.347088	0.347088	0.929362	0.347088	0.347088	0.347088
N-acetylphenylalanine	Phenylalanine Metabolism	0.406955	0.406955	0.406955	0.755727	0.864868	1.2742	0.406955	0.55926	0.574069
1-palmitoyl-2-linoleoyl-GPC (16:0/18:2)	Phosphatidylcholine (PC)	0.966308	0.985139	0.952302	1.52743	1.51045	1.59708	1.11958	1.07433	1.18441
1-palmitoyl-2-oleoyl-GPC (16:0/18:1)	Phosphatidylcholine (PC)	1.01831	1.03796	1.06145	1.33792	1.27539	1.37486	1.09942	1.01425	1.17438
1,2-dipalmitoyl-GPC (16:0/16:0)	Phosphatidylcholine (PC)	0.998086	0.976919	0.962887	1.4657	1.40511	1.4694	1.00001	0.990297	1.06531
1-myristoyl-2-palmitoyl-GPC (14:0/16:0)	Phosphatidylcholine (PC)	0.723541	0.761963	0.628172	3.88048	4.1884	4.41783	1.13156	1.14479	1.16733
1-stearoyl-2-arachidonoyl-GPC (18:0/20:4)	Phosphatidylcholine (PC)	1.0717	1.07282	1.14062	1.08606	1.14727	1.16697	1.12848	1.02951	1.25385
1-stearoyl-2-oleoyl-GPC (18:0/18:1)	Phosphatidylcholine (PC)	1.10998	1.10236	1.12328	1.25036	1.31983	1.36126	1.16407	1.00564	1.17897
1,2-dioleoyl-GPC (18:1/18:1)	Phosphatidylcholine (PC)	1.13565	1.07824	1.14016	1.61509	1.50491	1.58597	1.15116	1.03613	1.21807
1-palmitoyl-2-arachidonoyl-GPC (16:0/20:4n6)	Phosphatidylcholine (PC)	1.0242	0.947843	1	1.12276	1.11648	1.13665	0.969969	1.04438	1.01574
1-palmitoyl-2-docosahexaenoyl-GPC (16:0/22:6)	Phosphatidylcholine (PC)	1.12553	1.12665	1.17988	1.2365	1.18356	1.22765	1.12651	0.953098	1.24345
1-stearoyl-2-docosahexaenoyl-GPC (18:0/22:6)	Phosphatidylcholine (PC)	1.09751	1.05598	1.09764	1.12124	1.11415	1.20664	1.12747	0.942145	1.20019
1-palmitoyl-2-stearoyl-GPC (16:0/18:0)	Phosphatidylcholine (PC)	1.03943	1.00758	1	1.38547	1.35349	1.32322	1.0373	0.984714	1.03663
1-oleoyl-2-linoleoyl-GPC (18:1/18:2)*	Phosphatidylcholine (PC)	1.03898	0.864159	1.01459	1.06034	1.41872	1.42808	0.992906	1.11797	1.12211
1-palmitoyl-2-palmitoleoyl-GPC (16:0/16:1)*	Phosphatidylcholine (PC)	0.931425	1	0.799907	2.5544	2.57212	3.00732	1.56088	1.52251	1.67587
1-palmitoyl-2-dihomo-linolenoyl-GPC (16:0/20:3n3 or 6)*	Phosphatidylcholine (PC)	1.12285	1.13235	1.07385	1.17515	1.08939	1.27988	1.18021	0.998337	1.23052
1-oleoyl-2-docosahexaenoyl-GPC (18:1/22:6)*	Phosphatidylcholine (PC)	1.04279	1.20227	1.1353	1.33659	1.22108	1.48585	1.14036	1.05041	1.34503
choline phosphate	Phospholipid Metabolism	0.139727	0.153405	0.142605	2.59186	2.35567	2.7387	1.29152	1.32883	1.44007
choline	Phospholipid Metabolism	1.00394	1.01717	1	0.714094	0.680053	0.728788	0.832394	0.848507	0.899785
glycerophosphorylcholine (GPC)	Phospholipid Metabolism	0.218418	0.249819	0.237446	1.37538	1.32744	1.48104	0.841416	0.900913	0.953345
glycerophosphoethanolamine	Phospholipid Metabolism	0.230304	0.237731	0.227332	0.606133	0.569485	0.68605	0.369807	0.379393	0.381693
glycerophosphoinositol*	Phospholipid Metabolism	0.272599	0.272599	0.272599	1.59286	1.38146	1.76445	0.272599	0.272599	0.272599
trimethylamine N-oxide	Phospholipid Metabolism	0.065378	0.065378	0.065378	0.065378	0.065378	0.065378	0.065378	0.065378	0.065378
1-(1-enyl-palmitoyl)-2-arachidonoyl-GPE (P-16:0/20:4)*	Plasmalogen	0.261994	0.261994	0.261994	1.26693	1.29569	1.42432	0.261994	0.261994	0.261994
1-(1-enyl-palmitoyl)-2-oleoyl-GPC (P-16:0/18:1)*	Plasmalogen	1.09832	1.22002	1.27419	1.41881	1.39219	1.35574	1.23125	0.965481	1.41608
1-(1-enyl-palmitoyl)-2-arachidonoyl-GPC (P-16:0/20:4)*	Plasmalogen	0.578846	1.56498	1.30855	1.17697	1.42468	1.35315	0.941078	0.882816	0.578846
1-(1-enyl-palmitoyl)-2-palmitoyl-GPC (P-16:0/16:0)*	Plasmalogen	1.11976	1.08768	1.05496	1.21462	1.27801	1.38431	1.0567	0.833251	1.27264
putrescine	Polyamine Metabolism	0.197568	0.197568	0.197568	1.36135	2.5811	1.63341	0.606822	1.32565	0.709342
spermidine	Polyamine Metabolism	0.0868166	0.0868166	0.0868166	5.51166	6.13244	6.56073	0.411623	0.456556	0.623592
N-acetylputrescine	Polyamine Metabolism	0.331527	0.331527	0.331527	1.02157	1.14469	1.15808	0.968821	0.890957	1.00305
5-methylthioadenosine (MTA)	Polyamine Metabolism	0.0721503	0.0721503	0.0721503	1.97098	2.16538	1.86851	0.743395	0.787058	0.765028
4-acetamidobutanoate	Polyamine Metabolism	0.740871	0.621786	0.893608	0.696096	0.769806	0.883685	0.74157	0.926225	0.798903
(N(1) + N(8))-acetylspermidine	Polyamine Metabolism	0.377559	0.377559	0.377559	1	1.29131	0.99808	0.377559	0.377559	0.377559
N-acetyl-isoputreanine	Polyamine Metabolism	0.560985	0.90429	0.739462	0.827822	0.64906	0.853285	0.814427	0.979416	1.01328
glycocholate	Primary Bile Acid Metabolism	0.855028	0.871625	0.899082	0.974069	0.944532	0.941901	0.931791	1	0.94173
glycochenodeoxycholate	Primary Bile Acid Metabolism	1.07215	1.0605	1.13758	1.05208	1.02082	1.1058	0.943214	1.00198	1.12571
taurochenodeoxycholate	Primary Bile Acid Metabolism	1.04994	1.06702	1.13657	1.019	1.01814	1.0692	1.00071	1.07055	1.14552
taurocholate	Primary Bile Acid Metabolism	0.838139	0.934117	0.465483	0.964784	1.01217	0.946419	0.947995	0.964517	0.990444
methylphosphate	Purine and Pyrimidine Metabolism	1.26934	0.895547	0.79269	1.17115	0.975025	1.13948	1	1.12527	1.55913
hypoxanthine	Purine Metabolism, (Hypo)Xanthine/Inosine containing	0.0236368	0.0188867	0.0207995	0.149616	0.149304	0.134203	0.0314857	0.0377671	0.0410558
allantoic acid	Purine Metabolism, (Hypo)Xanthine/Inosine containing	0.671823	0.617412	0.706541	0.916459	0.944536	0.805875	0.781858	0.695722	0.854858
inosine	Purine Metabolism, (Hypo)Xanthine/Inosine containing	0.224243	0.224243	0.224243	1.01419	0.95521	1.1723	0.470083	0.572905	0.687133
allantoin	Purine Metabolism, (Hypo)Xanthine/Inosine containing	0.650002	0.649619	0.646734	0.650704	0.729274	0.687119	0.623691	0.761466	0.70336
xanthine	Purine Metabolism, (Hypo)Xanthine/Inosine containing	0.0317648	0.03706	0.0350642	0.284275	0.27654	0.299967	0.114557	0.125019	0.129369
urate	Purine Metabolism, (Hypo)Xanthine/Inosine containing	0.0302372	0.0302372	0.0302372	0.0302372	0.0302372	0.0302372	0.0302372	0.0302372	0.0302372
2'-deoxyinosine	Purine Metabolism, (Hypo)Xanthine/Inosine containing	0.0164616	0.0164616	0.0164616	0.0164616	0.0164616	0.0164616	0.0164616	0.0164616	0.0164616
xanthosine	Purine Metabolism, (Hypo)Xanthine/Inosine containing	0.407829	0.407829	0.407829	0.407829	0.407829	0.407829	0.407829	0.407829	0.407829
N1-methylinosine	Purine Metabolism, (Hypo)Xanthine/Inosine containing	0.258701	0.258701	0.258701	0.426915	0.306926	0.441784	0.258701	0.258701	0.258701
adenosine 5'-monophosphate (AMP)	Purine Metabolism, Adenine containing	0.0334935	0.0334935	0.0334935	1.74849	1.65495	2.00601	0.954074	1.04593	1.18196
2'-deoxyadenosine	Purine Metabolism, Adenine containing	0.00833911	0.00833911	0.00833911	0.00833911	0.00833911	0.00833911	0.00833911	0.00833911	0.00833911
N6-methyladenosine	Purine Metabolism, Adenine containing	0.137968	0.137968	0.137968	0.137968	0.191995	0.194243	0.137968	0.137968	0.137968
adenosine	Purine Metabolism, Adenine containing	0.0405475	0.0405475	0.0405475	2.17667	2.14713	2.27868	1.02521	0.974787	1.36094
adenine	Purine Metabolism, Adenine containing	0.253747	0.253747	0.253747	0.567744	0.459175	1	0.47282	0.253747	0.253747
N1-methyladenosine	Purine Metabolism, Adenine containing	0.258727	0.258727	0.258727	2.51449	1.97643	2.47827	0.781176	0.90775	0.582062
N6-carbamoylthreonyladenosine	Purine Metabolism, Adenine containing	0.753968	0.604353	0.841636	1.11538	0.883867	1.16212	0.693955	0.780387	0.962375
N6-succinyladenosine	Purine Metabolism, Adenine containing	0.429173	0.429173	0.524795	1.17001	1.33376	0.916138	0.463519	0.707602	0.720177
guanine	Purine Metabolism, Guanine containing	0.170361	0.170361	0.170361	1.16827	1.04989	1.15418	0.195759	0.267978	0.294878
guanosine 5'-monophosphate (5'-GMP)	Purine Metabolism, Guanine containing	0.109678	0.109678	0.109678	3.86129	3.66382	4.22566	1.32118	1.18708	1.43723
2'-deoxyguanosine	Purine Metabolism, Guanine containing	0.0577107	0.0577107	0.0577107	0.0577107	0.0577107	0.0588713	0.0577107	0.0577107	0.0577107
guanosine	Purine Metabolism, Guanine containing	0.0792841	0.0792841	0.0792841	3.05722	2.89614	3.67555	0.598826	0.50634	0.905738
N2,N2-dimethylguanosine	Purine Metabolism, Guanine containing	0.418703	0.418703	0.418703	2.13273	1.60738	2.35436	0.756616	0.45473	0.650104
7-methylguanine	Purine Metabolism, Guanine containing	0.439832	0.439832	0.439832	2.0811	1.89899	1.94181	0.77765	0.631233	0.790128
N2-methylguanosine	Purine Metabolism, Guanine containing	0.626624	0.626624	0.939591	0.999274	1.23866	1.21898	0.899341	0.849726	1.14168
cytidine 2',3'-cyclic monophosphate	Pyrimidine Metabolism, Cytidine containing	0.072831	0.072831	0.072831	1.43668	1.36458	1.48801	0.463973	0.468758	0.611057
cytidine diphosphate	Pyrimidine Metabolism, Cytidine containing	0.0961328	0.0961328	0.0961328	1.15341	1.1685	1.14318	0.286151	0.340792	0.385653
cytidine 5'-monophosphate (5'-CMP)	Pyrimidine Metabolism, Cytidine containing	0.0429667	0.0429667	0.0429667	2.75322	2.41705	2.94596	0.549582	0.597551	0.64146
2'-deoxycytidine 5'-monophosphate	Pyrimidine Metabolism, Cytidine containing	0.147821	0.147821	0.147821	0.516672	0.415532	0.584481	0.147821	0.147821	0.147821
cytidine	Pyrimidine Metabolism, Cytidine containing	0.140335	0.141867	0.134584	1.40914	1.28947	1.53051	0.401784	0.401543	0.388555
2'-deoxycytidine	Pyrimidine Metabolism, Cytidine containing	0.172879	0.172879	0.172879	1.77141	1.854	1.86272	3.2229	3.22127	3.32214
5-methylcytidine	Pyrimidine Metabolism, Cytidine containing	0.331667	0.331667	0.331667	2.3412	2.06062	2.62859	0.693491	0.679287	0.77227
5-methyl-2'-deoxycytidine	Pyrimidine Metabolism, Cytidine containing	0.447981	0.447981	0.447981	0.521555	0.512219	0.457935	0.447981	0.447981	0.447981
2'-O-methylcytidine	Pyrimidine Metabolism, Cytidine containing	0.148066	0.18186	0.200067	2.61575	2.45963	2.8123	1.04438	1.10142	1.14484
orotate	Pyrimidine Metabolism, Orotate containing	0.0988033	0.0988033	0.0988033	1.13949	1.23607	1.23544	0.239148	0.235722	0.242677
dihydroorotate	Pyrimidine Metabolism, Orotate containing	0.401366	0.401366	0.401366	0.44577	0.45603	0.401366	0.401366	0.401366	0.401366
N-carbamoylaspartate	Pyrimidine Metabolism, Orotate containing	0.0817113	0.0817113	0.0817113	1.08802	1	1.24901	0.0817113	0.0817113	0.0817113
orotidine	Pyrimidine Metabolism, Orotate containing	0.40856	0.40856	0.40856	2.5692	2.46677	2.42029	1.03726	1.22715	0.962735
thymidine	Pyrimidine Metabolism, Thymine containing	0.177323	0.181941	0.213174	7.59384	7.93325	7.52941	1.54075	1.59033	1.65671
3-aminoisobutyrate	Pyrimidine Metabolism, Thymine containing	0.555341	0.555341	0.555341	0.555341	0.555341	0.555341	0.555341	0.555341	0.555341
uridine-2',3'-cyclic monophosphate	Pyrimidine Metabolism, Uracil containing	0.25004	0.25004	0.25004	1.57182	2.14771	1.03791	0.638316	0.453704	0.25004
beta-alanine	Pyrimidine Metabolism, Uracil containing	0.0916715	0.0916715	0.0916715	0.185071	0.0916715	0.0916715	0.0916715	0.0916715	0.0916715
uridine	Pyrimidine Metabolism, Uracil containing	0.0509414	0.0557794	0.0638685	1.13217	1.08833	1.37549	0.429055	0.461689	0.682789
2'-deoxyuridine	Pyrimidine Metabolism, Uracil containing	0.0473729	0.0533147	0.0480827	4.57619	4.71128	4.50919	3.70349	3.75487	3.67597
pseudouridine	Pyrimidine Metabolism, Uracil containing	0.0680498	0.0794474	0.0643495	1	0.968403	1.14377	0.30483	0.296796	0.389019
uracil	Pyrimidine Metabolism, Uracil containing	0.168571	0.174865	0.171278	1.09098	1.11776	1.13566	0.652636	0.72727	0.639599
uridine 5'-diphosphate (UDP)	Pyrimidine Metabolism, Uracil containing	0.29025	0.29025	0.29025	1.06205	0.924405	1.00765	0.29025	0.394292	0.29025
3-ureidopropionate	Pyrimidine Metabolism, Uracil containing	0.340496	0.340496	0.340496	0.340496	0.340496	0.340496	0.340496	0.340496	0.340496
5,6-dihydrouridine	Pyrimidine Metabolism, Uracil containing	0.148534	0.178389	0.148534	1.12941	1.15224	1.05267	0.492712	0.485772	0.498018
5-methyluridine (ribothymidine)	Pyrimidine Metabolism, Uracil containing	0.397519	0.397519	0.397519	1.36209	1.45269	1.37505	0.397519	0.397519	0.49772
2'-O-methyluridine	Pyrimidine Metabolism, Uracil containing	0.274859	0.274859	0.274859	2.67043	3.16742	2.86733	0.897746	1.00977	0.982924
taurodeoxycholate	Secondary Bile Acid Metabolism	1.27824	0.514908	0.497874	1.29138	1.2511	0.971222	1.15438	1.05451	0.711376
glycodeoxycholate	Secondary Bile Acid Metabolism	1.00871	0.46489	0.490047	1.30616	1.27195	0.942394	1.20317	1.02883	1.02377
glycolithocholate	Secondary Bile Acid Metabolism	1.11033	0.844884	0.892877	1.05223	1.04268	1.26559	0.925495	1.12814	1.23916
taurolithocholate	Secondary Bile Acid Metabolism	1.27585	1.0688	1.14757	1.15768	0.978163	1.23451	0.993009	0.952948	1.20632
valerate (5:0)	Short Chain Fatty Acid	0.916257	1	0.791609	0.812184	0.320173	0.738319	0.438343	1.04123	0.875296
butyrate/isobutyrate (4:0)	Short Chain Fatty Acid	1.1074	1.05548	1.06655	0.96458	0.887569	0.904041	1.18489	0.905808	0.845919
stearoyl sphingomyelin (d18:1/18:0)	Sphingomyelins	1.00018	1.06174	1.08387	1.03084	1.04128	1.03644	1.07893	1.00635	1.07078
sphingomyelin (d18:1/18:1, d18:2/18:0)	Sphingomyelins	1.11126	1.05656	1.14868	1.02021	1.05741	1.17868	1.10407	1.02518	1.183
palmitoyl sphingomyelin (d18:1/16:0)	Sphingomyelins	1.06129	1.03678	1.02616	1.02133	1.07098	1.13008	0.987268	0.996302	1.05045
sphingomyelin (d18:1/14:0, d16:1/16:0)*	Sphingomyelins	1.00991	0.991807	1.09382	1.03165	1.1348	1.16609	1.04323	0.947428	1.1166
sphingomyelin (d18:2/16:0, d18:1/16:1)*	Sphingomyelins	1.07091	1.10384	1.09858	1.14399	1.15756	1.08583	1.1215	0.972736	1.02866
sphingomyelin (d18:1/24:1, d18:2/24:0)*	Sphingomyelins	0.972895	1.01594	1.05749	1.06888	1.02907	1.07755	1.08114	1	1.10928
sphingomyelin (d18:1/20:0, d16:1/22:0)*	Sphingomyelins	1.03532	1.04922	1.08802	1.03009	1.08715	1.08143	1.13891	1.08011	1.1117
sphingomyelin (d18:1/20:1, d18:2/20:0)*	Sphingomyelins	1.20871	1.2233	1.23746	1.12393	1.12854	0.586228	1.41495	0.928652	1.20497
behenoyl sphingomyelin (d18:1/22:0)*	Sphingomyelins	1.10055	1.01916	1.07506	1.06981	1.05452	1.0863	1.08949	1.03918	1.12895
sphingomyelin (d18:1/22:1, d18:2/22:0, d16:1/24:1)*	Sphingomyelins	1.10891	1.10439	1.07607	1.08661	1.12271	1.14727	1.12742	1.04574	1.16133
lignoceroyl sphingomyelin (d18:1/24:0)	Sphingomyelins	1.06559	1.04622	0.858245	0.969236	1.06638	1.0977	0.991189	1.05768	1.08083
sphingomyelin (d17:1/16:0, d18:1/15:0, d16:1/17:0)*	Sphingomyelins	1.04585	1.16041	1.12745	1.0771	0.953087	1.20514	1.10452	0.825485	1.04295
sphingomyelin (d18:1/17:0, d17:1/18:0, d19:1/16:0)	Sphingomyelins	1.01596	1.15282	1.18199	1.09105	1.001	1.02633	1.09729	0.937056	1.19234
tricosanoyl sphingomyelin (d18:1/23:0)*	Sphingomyelins	1.09922	1.15117	1.1637	1.06135	1.13078	1.1222	1.09985	1.04546	1.15959
sphingomyelin (d18:2/23:0, d18:1/23:1, d17:1/24:1)*	Sphingomyelins	1.20524	1.02565	1.17444	1.0637	1.15074	1.0277	0.969351	1.09927	0.996287
sphingomyelin (d18:2/24:1, d18:1/24:2)*	Sphingomyelins	1.09312	1.08295	1.1203	1.09701	1.21776	1.12539	1.05188	0.999005	1.19021
sphingomyelin (d18:1/21:0, d17:1/22:0, d16:1/23:0)*	Sphingomyelins	1.09255	1.20143	1.28251	1.12274	1.10788	1.33984	0.995378	0.977423	1.31706
cholesterol	Sterol	1.2484	1.07219	0.785021	1.08216	1.16769	1.16463	0.824275	0.828015	1.03791
alpha-ketoglutarate	TCA Cycle	0.0967686	0.0905551	0.0887429	1.67674	1.97998	1.68217	0.897461	0.892382	0.849469
succinate	TCA Cycle	0.383621	0.392219	0.382671	0.741849	0.766316	0.766651	0.564831	0.601693	0.58271
fumarate	TCA Cycle	0.132871	0.127818	0.135375	0.97579	0.962928	0.985463	0.432022	0.446558	0.505789
malate	TCA Cycle	0.134363	0.144928	0.138339	1.25371	1.30784	1.19013	0.479241	0.471352	0.533328
citrate	TCA Cycle	0.572062	0.53038	0.552269	0.824781	0.851057	0.796475	0.668759	0.617618	0.651841
itaconate	TCA Cycle	0.441109	0.441109	0.441109	0.441109	0.441109	0.441109	0.441109	0.441109	0.441109
aconitate [cis or trans]	TCA Cycle	0.265805	0.298847	0.314677	1.06016	1.11866	1.01981	0.672187	0.604608	0.663378
succinylcarnitine (C4-DC)	TCA Cycle	0.315394	0.315394	0.315394	0.315394	0.315394	0.315394	0.315394	0.315394	0.315394
citraconate/glutaconate	TCA Cycle	0.0756702	0.0756702	0.0756702	0.179821	0.204238	0.179496	0.132521	0.275779	0.190931
2-methylcitrate/homocitrate	TCA Cycle	0.806137	0.638339	0.59137	0.973622	0.927765	0.963841	0.487534	0.623625	0.690643
thiamin (Vitamin B1)	Thiamine Metabolism	0.569034	0.554624	0.579111	1.73262	2.11082	1.90191	0.899267	1.3428	0.650606
alpha-tocopherol	Tocopherol Metabolism	0.638884	0.661059	0.985227	0.90545	1.11689	1.43859	0.589365	0.706141	0.901541
alpha-CEHC sulfate	Tocopherol Metabolism	0.963115	0.944268	1.06992	1.04839	1.0322	1.09857	1.03616	0.989951	1.04882
kynurenate	Tryptophan Metabolism	0.870209	0.833078	0.749777	0.944464	0.798486	1.02895	0.684369	0.923923	0.85185
serotonin	Tryptophan Metabolism	0.660793	0.660793	0.660793	0.660793	0.660793	0.660793	0.660793	0.660793	0.660793
tryptophan	Tryptophan Metabolism	1.08289	1.09962	1.10623	0.903287	0.910018	1.00932	0.848743	0.954338	0.929381
kynurenine	Tryptophan Metabolism	1.07337	1	1.00685	1.0994	1.09141	1.22334	0.99459	1.05219	1.11281
indolelactate	Tryptophan Metabolism	0.941483	0.966551	1.06112	1.15085	1.1507	1.21086	1.08787	1.03424	1.0292
3-indoxyl sulfate	Tryptophan Metabolism	1.02966	1.02648	0.991994	1.13122	1.06041	1.04524	1.09992	1.18127	0.921205
N-acetyltryptophan	Tryptophan Metabolism	0.979784	0.881904	0.935202	0.851693	0.908209	1.11917	1.78193	0.988429	0.947747
C-glycosyltryptophan	Tryptophan Metabolism	0.667496	0.581886	0.865627	0.753006	0.74843	0.84268	0.682645	0.780328	0.702015
oxindolylalanine	Tryptophan Metabolism	0.93403	0.982815	1	0.488134	0.636573	0.822644	1.55166	0.772178	0.674262
3-(4-hydroxyphenyl)lactate	Tyrosine Metabolism	0.462959	0.432478	0.480848	1.24776	1.21967	1.16431	0.65114	0.586036	0.579301
tyrosine	Tyrosine Metabolism	1.08042	1.04923	1.09696	1.06544	1.08662	1.1093	0.925997	0.897813	1.00409
thyroxine	Tyrosine Metabolism	0.937579	0.97094	1.0645	1.15728	0.729081	1.42398	1.11775	0.729081	1.09744
4-hydroxyphenylpyruvate	Tyrosine Metabolism	0.379585	0.379585	0.379585	1.0067	0.969946	1.05188	0.6163	0.379585	0.514549
N-acetyltyrosine	Tyrosine Metabolism	0.621334	0.621334	0.621334	0.693377	0.621334	0.621334	0.621334	0.621334	0.621334
phenol sulfate	Tyrosine Metabolism	0.983381	0.954358	0.986293	1.00106	1.06137	0.985499	1.01866	0.991927	1.01867
vanillactate	Tyrosine Metabolism	0.773623	0.773623	0.773623	0.773623	0.773623	0.773623	0.773623	0.773623	0.773623
arginine	Urea cycle; Arginine and Proline Metabolism	0.98906	1.02467	0.982339	1	0.946597	1.04819	0.954153	0.997931	1.03187
argininosuccinate	Urea cycle; Arginine and Proline Metabolism	0.0671116	0.0671116	0.0671116	0.544665	0.524325	0.527444	0.134427	0.202347	0.181469
citrulline	Urea cycle; Arginine and Proline Metabolism	0.617728	0.726851	0.702312	0.643921	0.605356	0.804875	0.879196	1.03401	1.0693
ornithine	Urea cycle; Arginine and Proline Metabolism	0.96406	1	0.93848	1.03028	0.99612	1.08124	0.97798	1.00108	1.03208
proline	Urea cycle; Arginine and Proline Metabolism	0.900666	0.907054	0.927576	1.22459	1.1287	1.32715	0.909531	0.984731	1.03501
urea	Urea cycle; Arginine and Proline Metabolism	0.254678	0.266264	0.269319	0.504883	0.416536	0.548155	0.231852	0.197838	0.296396
trans-4-hydroxyproline	Urea cycle; Arginine and Proline Metabolism	0.946876	1.02427	1.03544	0.969594	0.878137	1.04973	0.933936	1.00018	1.06302
N-alpha-acetylornithine	Urea cycle; Arginine and Proline Metabolism	0.422468	0.422468	0.422468	1.73865	1.99076	1.81356	0.616365	0.91199	0.998536
homoarginine	Urea cycle; Arginine and Proline Metabolism	0.617793	0.736796	0.609473	0.813762	1	0.853718	0.482787	0.452214	0.680537
homocitrulline	Urea cycle; Arginine and Proline Metabolism	0.0740134	0.0740134	0.0740134	0.0740134	0.0740134	0.0740134	0.0740134	0.0740134	0.0740134
pro-hydroxy-pro	Urea cycle; Arginine and Proline Metabolism	0.802193	0.636767	0.7798	0.955399	0.778854	1	0.841681	0.863833	0.910435
N-acetylarginine	Urea cycle; Arginine and Proline Metabolism	0.0505638	0.0482714	0.0518361	1	0.942473	1.0202	0.464886	0.474546	0.474985
N-acetylproline	Urea cycle; Arginine and Proline Metabolism	0.294911	0.294911	0.294911	1.15367	1.25116	1.58936	0.356121	0.447883	0.461823
dimethylarginine (SDMA + ADMA)	Urea cycle; Arginine and Proline Metabolism	0.25229	0.246308	0.208349	1.40468	1.33299	1.42912	0.616603	0.576579	0.562304
2-oxoarginine*	Urea cycle; Arginine and Proline Metabolism	0.444641	0.477887	0.472884	0.983591	0.90649	1.06388	0.742624	0.66069	0.798218
N-delta-acetylornithine	Urea cycle; Arginine and Proline Metabolism	0.335331	0.287201	0.272877	0.409358	0.432329	0.440605	0.3554	0.437257	0.352715
N,N,N-trimethyl-alanylproline betaine (TMAP)	Urea cycle; Arginine and Proline Metabolism	0.631219	0.774839	0.846985	0.914555	0.795659	0.905373	0.971895	1.09463	1.0089
3-amino-2-piperidone	Urea cycle; Arginine and Proline Metabolism	0.857975	0.786817	0.806038	1.12381	0.961266	1.24748	0.854618	0.810476	1
carboxymethylarginine	Urea cycle; Arginine and Proline Metabolism	0.978116	1.12743	1	0.73818	0.689461	0.674566	0.481814	0.668668	0.687978
retinol (Vitamin A)	Vitamin A Metabolism	1.19747	1.03478	1.08647	1.16069	0.904898	1.28907	1.2187	0.860624	0.961311
pyridoxal	Vitamin B6 Metabolism	0.0400141	0.0400141	0.0400141	2.29966	2.26056	2.60659	0.831971	1.21282	0.914389
pyridoxine (Vitamin B6)	Vitamin B6 Metabolism	1.10528	1.15555	1.06281	0.963896	0.889078	0.980323	1.00402	1.0399	1.04235
pyridoxate	Vitamin B6 Metabolism	0.921255	1.06537	0.845501	1.13865	0.873715	0.877945	1.19547	1.40161	0.511011

## Sheet: Extended Data Fig 3g
CHEM_ID	SUPER_PATHWAY	SUB_PATHWAY	CHEMICAL_NAME	control	control	control	ASN-	ASN-	ASN-
73	Nucleotide	Pyrimidine Metabolism, Cytidine containing	cytidine 2',3'-cyclic monophosphate	1.36385	1.29175	1.41518	0.391142	0.395927	0.538226
75	Nucleotide	Pyrimidine Metabolism, Uracil containing	uridine-2',3'-cyclic monophosphate	1.32178	1.89767	0.787873	0.388276	0.203664	0
171	Nucleotide	Purine Metabolism, (Hypo)Xanthine/Inosine containing	hypoxanthine	0.125979	0.130417	0.113403	0.00784887	0.0188804	0.0202563
172	Nucleotide	Purine Metabolism, Guanine containing	guanine	0.997905	0.879527	0.983821	0.0253987	0.0976169	0.124517
209	Nucleotide	Purine Metabolism, Adenine containing	adenosine 5'-monophosphate (AMP)	1.715	1.62146	1.97252	0.92058	1.01243	1.14846
211	Nucleotide	Purine Metabolism, Adenine containing	2'-deoxyadenosine	0	0	0	0	0	0
213	Nucleotide	Purine Metabolism, Adenine containing	N6-methyladenosine	0	0.054027	0.0562745	0	0	0
218	Nucleotide	Purine Metabolism, (Hypo)Xanthine/Inosine containing	allantoic acid	0.244636	0.327124	0.0993346	0.110035	0.0783098	0.148318
244	Nucleotide	Pyrimidine Metabolism, Uracil containing	beta-alanine	0.0933997	0	0	0	0	0
280	Nucleotide	Pyrimidine Metabolism, Cytidine containing	cytidine diphosphate	1.05728	1.07237	1.04704	0.190018	0.244659	0.28952
282	Nucleotide	Pyrimidine Metabolism, Cytidine containing	cytidine 5'-monophosphate (5'-CMP)	2.71026	2.37408	2.90299	0.506616	0.554584	0.598493
298	Nucleotide	Pyrimidine Metabolism, Cytidine containing	2'-deoxycytidine 5'-monophosphate	0.368851	0.267711	0.436661	0	0	0
347	Nucleotide	Purine Metabolism, Guanine containing	guanosine 5'-monophosphate (5'-GMP)	3.75162	3.55415	4.11598	1.2115	1.0774	1.32755
348	Nucleotide	Purine Metabolism, Guanine containing	2'-deoxyguanosine	0	0	0.0011606	0	0	0
361	Nucleotide	Purine Metabolism, (Hypo)Xanthine/Inosine containing	inosine	0.789943	0.730967	0.948053	0.24584	0.348662	0.462889
445	Nucleotide	Pyrimidine Metabolism, Orotate containing	orotate	1.04069	1.13727	1.13663	0.140345	0.136918	0.143873
535	Nucleotide	Pyrimidine Metabolism, Uracil containing	uridine	1.08123	1.03256	1.31163	0.378113	0.405909	0.61892
536	Nucleotide	Pyrimidine Metabolism, Uracil containing	2'-deoxyuridine	4.52882	4.65797	4.46111	3.65612	3.70155	3.62789
798	Nucleotide	Purine Metabolism, Adenine containing	adenosine	2.13613	2.10658	2.23813	0.984665	0.93424	1.32039
821	Nucleotide	Pyrimidine Metabolism, Uracil containing	pseudouridine	0.93195	0.888955	1.07942	0.23678	0.217349	0.32467
825	Nucleotide	Pyrimidine Metabolism, Uracil containing	uracil	0.922411	0.942898	0.964379	0.484064	0.552405	0.468321
827	Nucleotide	Pyrimidine Metabolism, Cytidine containing	cytidine	1.26881	1.1476	1.39593	0.261448	0.259676	0.253972
870	Nucleotide	Pyrimidine Metabolism, Uracil containing	uridine 5'-diphosphate (UDP)	0.771796	0.634155	0.717396	0	0.104042	0
872	Nucleotide	Pyrimidine Metabolism, Thymine containing	thymidine	7.41652	7.75131	7.31624	1.36342	1.40838	1.44354
880	Nucleotide	Purine Metabolism, Adenine containing	adenine	0.313997	0.205428	0.746253	0.219073	0	0
923	Nucleotide	Pyrimidine Metabolism, Orotate containing	dihydroorotate	0.0444036	0.0546637	0	0	0	0
1002	Nucleotide	Purine Metabolism, (Hypo)Xanthine/Inosine containing	allantoin	0.000701899	0.0796553	0.0403854	-0.0263106	0.111848	0.0566262
1004	Nucleotide	Purine Metabolism, (Hypo)Xanthine/Inosine containing	xanthine	0.25251	0.23948	0.264903	0.082792	0.0879587	0.0943049
1053	Nucleotide	Pyrimidine Metabolism, Uracil containing	3-ureidopropionate	0	0	0	0	0	0
1099	Nucleotide	Purine Metabolism, Guanine containing	guanosine	2.97793	2.81685	3.59626	0.519542	0.427056	0.826454
1108	Nucleotide	Pyrimidine Metabolism, Orotate containing	N-carbamoylaspartate	1.00631	0.918289	1.1673	0	0	0
1114	Nucleotide	Pyrimidine Metabolism, Thymine containing	3-aminoisobutyrate	0	0	0	0	0	0
1134	Nucleotide	Purine Metabolism, (Hypo)Xanthine/Inosine containing	urate	0	0	0	0	0	0
1242	Nucleotide	Purine Metabolism, Adenine containing	N1-methyladenosine	2.25576	1.7177	2.21954	0.52245	0.649023	0.323336
100000125	Nucleotide	Pyrimidine Metabolism, Cytidine containing	2'-deoxycytidine	1.59853	1.68113	1.68984	3.05002	3.04839	3.14926
100000135	Nucleotide	Purine Metabolism, (Hypo)Xanthine/Inosine containing	2'-deoxyinosine	0	0	0	0	0	0
100000299	Nucleotide	Purine Metabolism, (Hypo)Xanthine/Inosine containing	xanthosine	0	0	0	0	0	0
100000763	Nucleotide	Pyrimidine Metabolism, Cytidine containing	5-methylcytidine	2.00953	1.72895	2.29692	0.361823	0.34762	0.440603
100001409	Nucleotide	Purine Metabolism, (Hypo)Xanthine/Inosine containing	N1-methylinosine	0.168214	0.0482254	0.183083	0	0	0
100001412	Nucleotide	Purine Metabolism, Guanine containing	N2,N2-dimethylguanosine	1.71402	1.18868	1.93565	0.337913	0.036027	0.231401
100001415	Nucleotide	Purine Metabolism, Adenine containing	N6-carbamoylthreonyladenosine	0.361416	0.279514	0.320484	-0.0600135	0.176035	0.120738
100001416	Nucleotide	Pyrimidine Metabolism, Orotate containing	orotidine	2.16064	2.05821	2.01173	0.628705	0.818592	0.554175
100001425	Nucleotide	Pyrimidine Metabolism, Uracil containing	5,6-dihydrouridine	0.980875	0.973848	0.904134	0.344178	0.307384	0.349484
100001446	Nucleotide	Pyrimidine Metabolism, Uracil containing	5-methyluridine (ribothymidine)	0.964568	1.05518	0.977528	0	0	0.100201
100001456	Nucleotide	Purine Metabolism, Guanine containing	7-methylguanine	1.64127	1.45915	1.50198	0.337818	0.191401	0.350297
100001467	Nucleotide	Purine Metabolism, Guanine containing	N2-methylguanosine	0.37265	0.61204	0.279387	0.272717	0.223102	0.20209
100001664	Nucleotide	Purine Metabolism, Adenine containing	N6-succinyladenosine	0.740835	0.904585	0.391342	0.0343457	0.278429	0.195382
100001805	Nucleotide	Purine and Pyrimidine Metabolism	methylphosphate	-0.0981913	0.0794782	0.346788	-0.269339	0.229725	0.766444
100002300	Nucleotide	Pyrimidine Metabolism, Cytidine containing	5-methyl-2'-deoxycytidine	0.0735736	0.0642382	0.00995396	0	0	0
100009056	Nucleotide	Dinucleotide	(3'-5')-guanylyluridine	1.31742	1.15644	1.25057	0	0	0
100009060	Nucleotide	Dinucleotide	(3'-5')-adenylyluridine	1.73269	1.9663	1.51242	0	0	0
100009064	Nucleotide	Dinucleotide	(3'-5')-guanylylcytidine	1.89659	1.88701	1.56904	0	0	0
100010895	Nucleotide	Pyrimidine Metabolism, Cytidine containing	2'-O-methylcytidine	2.46768	2.27777	2.61223	0.896313	0.919561	0.944775
100010896	Nucleotide	Pyrimidine Metabolism, Uracil containing	2'-O-methyluridine	2.39557	2.89256	2.59247	0.622887	0.734908	0.708064
100020723	Nucleotide	Dinucleotide	(3'-5')-adenylyladenosine*	0.808396	0.761393	0.595802	0	0	0
100020724	Nucleotide	Dinucleotide	(3'-5')-adenylylguanosine*	1.16453	1.39264	1.18775	0	0	0
100020728	Nucleotide	Dinucleotide	(3'-5')-cytidylyluridine*	0	0.949741	0.941405	0	0	0

## Sheet: Extended Data Fig 3h
IPA readdout
	-logpvalue	ratio
Purine metabolism	15.3	0.235
Pyrimidine metabolism	10.8	0.239
Amino sugar and nucleotide sugar metabolism	9.02	0.2
Biosynthesis of unsaturated fatty acids	4.02	0.172
Glycine, serine and threonine metabolism	3.97	0.178
Steroid biosynthesis	3.61	0.467
Pentose phosphate pathway	3.35	0.323
