# Supplementary material for: Asparagine restriction enhances CD8+ T cell metabolic fitness and antitumoral functionality through an NRF2-dependent stress response
Source: Nat Metab. 2023 Aug 7;5(8):1423–39. doi: 10.1038/s42255-023-00856-1 (PMC10447245; doi:10.1038/s42255-023-00856-1)
Supplement: Source Data Extended Data Fig. 4 — Statistical source data. [file 42255_2023_856_MOESM13_ESM.xlsx]

## Sheet: Extended Data Fig 4a
ASN+4h			ASN-4h
8100744	6824527	6900845	28641535	34271426	30490880
Unpaired t test
P value	0.0002

## Sheet: Extended Data Fig 4c
	WT			WT-ASN-
CAD	0.86	1.15	1.01	1.81	1.94	1.61	Unpaired t test		P value	0.0036
DHODH	0.93	1	1.07	3.79	3.32	2.7	Unpaired t test		P value	0.002
UMPS	0.89	1.06	1.06	2.38	2.03	1.58	Unpaired t test		P value	0.0141
CPS1	1.48	1.02	0.67	0.97	3.95	1.51	Unpaired t test		P value	0.3148
PPAT	1.01	1	0.99	1.72	1.88	2.87	Unpaired t test		P value	0.0324
G6PDX	0.93	1.02	1.05	1.13	1.31	1.08	Unpaired t test		P value	0.0921
PGD	0.97	0.99	1.04	1.71	1.55	1.52	Unpaired t test		P value	0.0007
TKT	1.13	0.96	0.93	1.31	0.96	0.97	Unpaired t test		P value	0.605
PNP	1.05	0.9	1.06	1.42	1.54	1.38	Unpaired t test		P value	0.0033
IMPDH1	1.01	1.01	0.98	1.61	1.82	1.54	Unpaired t test		P value	0.0015
PRPS	1.01	1.06	0.93	1.64	1.82	1.64	Unpaired t test		P value	0.0006
PFAS	0.85	1.13	1.04	5.75	5.59	5.26	Unpaired t test		P value	<0.0001
ADSL	0.98	1.02	1	2.74	2.81	2.57	Unpaired t test		P value	<0.0001
ADSS	1.11	1.01	0.89	2.01	2.07	1.89	Unpaired t test		P value	0.0003
ATF4	1.27	0.83	0.94	5.98	5.01	5.88	Unpaired t test		P value	0.0002
NRF2	0.9	1.18	0.94	2.04	2.81	2.29	Unpaired t test		P value	0.0048
