# Supplementary material for: Asparagine restriction enhances CD8+ T cell metabolic fitness and antitumoral functionality through an NRF2-dependent stress response
Source: Nat Metab. 2023 Aug 7;5(8):1423–39. doi: 10.1038/s42255-023-00856-1 (PMC10447245; doi:10.1038/s42255-023-00856-1)
Supplement: Source Data Extended Data Fig. 5 — Statistical source data. [file 42255_2023_856_MOESM15_ESM.xlsx]

## Sheet: Extended Data Fig 5a
	WT			KO
CD4	10.2	9.4	8.4	12	8.5	9.1		Thymus (%)
CD8	2.2	2.85	2.99	3.1	3.81	3.6
CD4
Unpaired t test
P value	0.6796
CD8
Unpaired t test
P value	0.0628
	WT			KO
CD4	21.912	16.354	13.916	16.554	18.392	15.264		LN(%)
CD8	11.264	8.954	7.171	10.235	10.648	9.504
CD4
Unpaired t test
P value	0.8081
CD8
Unpaired t test
P value	0.4625
	WT			KO
CD4	24.9	22.1	19.6	18.6	20.9	21.2		Spleen(%)
CD8	12.8	12.1	10.1	11.5	12.1	13.2
CD4
Unpaired t test
P value	0.3209
CD8
Unpaired t test
P value	0.5619
	WT			KO
CD4	14.688	11.562	8.904	15.84	10.795	10.465		Thymus (*106)
CD8	3.168	3.5055	3.1694	3.092	4.8387	4.14
CD4
Unpaired t test
P value	0.8013
CD8
Unpaired t test
P value	0.1735
	WT			KO
CD4	10.287	11.253	7.82	10.788	14.227	7.8		LN (*106)
CD8	7.398	8.316	6.21	7.975	12.3	6.6
CD4
Unpaired t test
P value	0.6158
CD8
Unpaired t test
P value	0.4164
	WT			KO
CD4	38.1	34.1	34	37.2	34.7	31.2		Spleen (*106)
CD8	27.4	25.2	27	27.5	30	26.4
CD4
Unpaired t test
P value	0.6634
CD8
Unpaired t test
P value	0.3194

## Sheet: Extended Data Fig 5b
		WT			WT-ASN-			ATF4 KO			ATF4 KO ASN-
	24	1.07632	0.973981	0.949696	1.79705	2.03122	2.56201	0.499566	0.51431	0.451865	0.464874	0.438855	0.480486	WT-ASN- vs ATF4 KO ASN-			Unpaired t test		P value	0.0018
	48	0.935458	0.897059	1.16912	1.36846	1.61438	1.72549	0.462418	0.471405	0.409314	0.474673	0.40768	0.443627	WT-ASN- vs ATF4 KO ASN-			Unpaired t test		P value	0.0005
	72	0.895256	1.15588	0.950092	0.758472	1.08564	1.03635	0.334566	0.347505	0.36414	0.311768	0.36907	0.327172	WT-ASN- vs ATF4 KO ASN-			Unpaired t test		P value	0.0038
