# Supplementary material for: Asparagine restriction enhances CD8+ T cell metabolic fitness and antitumoral functionality through an NRF2-dependent stress response
Source: Nat Metab. 2023 Aug 7;5(8):1423–39. doi: 10.1038/s42255-023-00856-1 (PMC10447245; doi:10.1038/s42255-023-00856-1)
Supplement: Source Data Extended Data Fig. 6 — Statistical source data. [file 42255_2023_856_MOESM16_ESM.xlsx]

## Sheet: Extended Data Fig 6a
	WT-1			WT-ASN-			KO1			KO-ASN-
Lactate production	1.00733	1.0406	1.1037	0.40945	0.420267	0.4553	1.10888	1.06075	1.03722	0.78445	0.775767	0.831083
Unpaired t test
P value	<0.0001
	WT-1			WT-ASN-			KO1			KO-ASN-
Glutamate production	0.022433	0.025783	0.0286	0.002133	0.005567	0.007367	0.02775	0.029053	0.027717	0.016383	0.014883	0.017217
Unpaired t test
P value	0.0027

## Sheet: Extended Data Fig 6b
		control												ASN free												NRF2 KO												NRF2 KO ASN-
basal		111.751	105.171	109.555	113.219	100.25	103.7	117.728	101.4	104.824	113.7	113.122	115.786	246.487	231.75	259.397	240.721	221.023	251.729	244.595	223.109	243.513	242.42	298.094	296.951	73.5124	65.1355	63.7223	70.5419	64.1779	58.2715	74.1847	66.6894	57.7297	58.0982	76.6077	71.0272	66.3101	73.1132	63.5692	61.0516	67.347	56.8136	60.0845	68.4273	58.7829	81.3686	93.1968	65.5488
max		234.41	305.459	346.559	227.22	342.811	274.024	211.593	342.494	263.835				408.808	445.531	453.992	404.711	436.275	414.105	418.136	444.663	380.38				70.1814	111.077	142.269				92.9064	117.313	136.323	81.7952	107.864	131.543	205.803	232.913	154.182	231.325	236.265	167.028	238.671	227.744	157.484
Basal
Unpaired t test
P value	<0.0001
Maximal
Unpaired t test
P value	<0.0001

## Sheet: Extended Data Fig 6c
ID	cad	DHOH	ppat	PNP	umps	Prps2	MTHFD2	pfas	cps1	MTHFD1	G6pdx	G6Pd2	PGD	TKT	GOT1	GOT2	GLUD1	PHGDH	PSAT1	Shmt1	Shmt2	ADSL	IMPDH1	Adss	Adssl1
Control1-WT	1.46409	1.20581	1.11729	0.952638	0.986233	1.02101	1.31039	1.07923	1.61328	1.28343	0.870551	0.82932	1.02101	0.757858	1	1.17283	1.09429	1.02101	0.757858	1.23114	1	1.19748	1	0.870551	1.04247
Control2-WT	0.63728	1.06437	1.11729	1.25701	1.00696	1.25701	0.895025	1.00696	0.840896	0.790041	1	0.952638	1.17283	1.41421	1.1487	0.721965	0.673617	1.25701	1.31951	0.870551	0.870551	1.11729	1.1487	1.7411	0.790041
Control3-WT	0.90125	0.779165	0.790041	0.82932	1	0.773782	0.846745	0.986233	0.726986	0.972655	1.1487	1.25701	0.82932	0.933033	0.870551	1.17283	1.34723	0.773782	1	0.933033	0.659754	0.737135	0.870551	0.659754	1.19748
ASNfree1-WT	6.32033	5.09824	9.64646	5.06303	6.02099	6.23332	3.4822	3.70635	5.61778	5.54044	5.31474	3.34035	2.71321	8.63383	2.65737	3.83706	1.55833	4.11246	4.62675	2.8481	6.10504	1.59107	6.54322	7.01285	6.82108
ASNfree2-WT	7.78124	6.27667	12.042	4.11246	5.42642	3.83706	2.51403	2.96905	6.02099	5.16941	4.02782	2.53151	2.90795	8.05564	2.47942	2.71321	1.02811	5.42642	6.10504	3.50642	5.31474	1.04972	9.25351	6.10504	5.54044
ASNfree3-WT	5.1337	6.27667	13.5479	6.6807	5.06303	4.40762	2.96905	3.70635	9.78112	9.00047	3.27161	2.90795	2.53151	14.0257	4.02782	4.11246	1.10191	2.20381	4.31691	2.15846	3.75809	1.48452	6.54322	4.95883	4.82323
Control1-KO	1.81504	0.435275	0.692555	0.779165	1.08673	1.55833	1.03526	0.858565	0.45376	1.82766	0.234881	0.104386	1.26576	0.0774817	0.817902	0.835088	0.678302	0.726986	0.0953912	0.664343	0.356013	1.12506	0.664343	0.332171	1.20581
Control2-KO	2.39496	0.628507	0.524858	1.3566	0.933033	1.26576	1.07923	0.632878	0.208772	1.95884	0.309927	0.0791098	0.550953	0.0953912	0.664343	0.726986	0.417544	0.447513	0.234881	0.190782	0.269807	0.913831	0.503478	0.154963	1.04972
Control3-KO	1.69349	0.510506	0.301452	0.678302	1.03526	1.02811	3.07375	0.68302	0.524858	0.742262	0.178006	0.0642571	0.479632	0.0629347	0.939523	0.590496	0.363493	0.779165	0.125869	0.219151	0.408951	0.795536	0.712025	0.154963	1.38511
ASNfree1-KO	2.08493	1.51572	3.91768	2.90795	1.49485	2.90795	2.96905	0.768438	0.594604	5.16941	1.75321	3.5801	1.55833	5.6962	2.8481	4.11246	1.26576	5.81589	4.95883	3.05252	5.6962	1.82766	1.52626	5.31474	4.82323
ASNfree2-KO	4.16986	1.54756	2.58471	2.05623	1.20581	2.20381	2.8481	0.668964	0.466516	3.41054	2.8481	2.36199	2.05623	3.50642	4.31691	2.71321	1.91853	4.72397	3.05252	2.65737	8.05564	1.04972	3.27161	8.63383	7.83536
ASNfree3-KO	1.37554	0.895025	2.09943	2.71321	1.69349	2.71321	4.05584	0.946058	0.646176	3.65533	1.6358	3.5801	2.20381	7.01285	4.02782	3.5801	1.91853	5.42642	2.15846	2.8481	9.25351	1.59107	2.47942	7.51618	6.36429
