# Supplementary material for: Asparagine restriction enhances CD8+ T cell metabolic fitness and antitumoral functionality through an NRF2-dependent stress response
Source: Nat Metab. 2023 Aug 7;5(8):1423–39. doi: 10.1038/s42255-023-00856-1 (PMC10447245; doi:10.1038/s42255-023-00856-1)
Supplement: Source Data Extended Data Fig. 7 — Statistical source data. [file 42255_2023_856_MOESM17_ESM.xlsx]

## Sheet: Extended Data Fig 7a
		WT			ATF4 KI
ATF4		1.90528	0.547147	0.952638	40.2244	53.0765	60.9688
NRF2		1.04247	0.907519	1.04247	6.77396	8.9383	5.50217
ATF4
Unpaired t test
P value	0.0012
NRF2
Unpaired t test
P value	0.0038

## Sheet: Extended Data Fig 7b
	WT			KI
NRF2	1.03928	0.963129	0.997644	1.65452	1.74711	1.6978
Unpaired t test
P value	<0.0001

## Sheet: Extended Data Fig 7d
Control	ATF4 KI		IFN-γ
32.2	64.5
33.5	59.4
29.5	62.3
39.4	49.5
Unpaired t test
P value	0.0007
Control	ATF4 KI		TNF-α
34.5	56.5
41.2	64.6
33.5	69.4
31.3	65.3
Unpaired t test
P value	0.0002

## Sheet: Extended Data Fig 7e
	WT			ATF4 KI
IFN-γ	251.76	225.76	248.16	712.16	704.96	640.22
TNF-α	257.76	238.36	261.62	645.96	647.96	799.16
Granzyme	368.9	347.3	288.5	642.68	710.3	600.9
IFN-γ
Unpaired t test
P value	<0.0001
TNF-α
Unpaired t test
P value	0.001
Granzyme
Unpaired t test
P value	0.0014

## Sheet: Extended Data Fig 7f
	control			ATFKI
0	0	0	0	0	0	0
15	0	0	0	0	0	0
18	0.2596	0	0	0	1.8541	0
19	7.64	7.6582	7.6582	16.502	33.4818	27.5491
20	11.9228	11.5714	11.5714	14.9368	30.1185	24.7896
21	4.7256	12.637	13.8856	34.7784	42.1304	37.1313
22	6.0637	14.6752	15.9935	51.4225	58.585	47.5988
23	6.5021	17.7728	19.7279	67.4585	68.598	63.6954
24	11.4587	24.3581	27.4773	76.4255	76.1823	72.4772
25	16.6959	30.828	31.5123	83.5681	80.3047	77.5892
26	19.9552	34.9925	37.1067	86.1736	82.9014	80.8648
27	23.3628	38.7578	40.3645	87.1975	83.3291	82.2373
28	27.9886	43.3337	45.3721	88.1903	84.2144	83.191
29	32.7359	45.4497	50.144	88.0004	83.7348	83.0033
30	36.6442	49.8886	52.6971	88.0074	83.7701	83.2992
31	39.697	54.9277	56.1669	88.7123	84.7111	83.7183
32	42.0345	58.5204	58.5403	88.6025	85.1297	83.9304
33	42.085	59.0475	58.359	89.6652	85.6796	84.6949
34	42.4939	59.5633	58.8729	90.6728	86.4987	85.5026
35	42.7994	59.9625	59.3029	92.9269	88.5343	87.4729
Two-way ANOVA	Ordinary
Alpha	0.05
Source of Variation	% of total variation	P value	P value summary	Significant?
Interaction	7.665	<0.0001	****	Yes
Row Factor	63.25	<0.0001	****	Yes
Column Factor	26.79	<0.0001	****	Yes

## Sheet: Extended Data Fig 7h
Days	B16gp100										B16gp100+pmel										B16gp100+pmel+ATF4KI
7	7.1	22.4	20.8	33.2	70.3	73	17.8	58.6	38.5	81.6	19.5	62	6.7	64.7	67.4	97.5	35.8	56.1	18.1	25.6	19	22.1	77.9	38.5	106	77.1	119	75.7	15	70.3
8	20.8	43.1	34.8	42.2	79.8	89.7	25.8	75.7	47.1	114	31.5	78.4	19.2	81.6	72.8	112.5	43.3	63.8	29.2	74.4	24.8	37.4	151.6	73.1	123.1	103.2	156.9	92.8	25.6	83
9	54.8	73.7	47.3	73	108.1	103.2	35.3	86.4	63.5	140.3	55.8	114	47.3	107	79.8	139.3	56.3	88.6	36.4	113.7	64.7	73.7	199.2	147	143.9	136.3	190	114	40.4	130.3
10	103.1	103.8	106.8	142.4	167.6	123.8	52.3	106.4	86.2	178.3	75.5	151.2	64.9	152.9	100.7	195.6	78.9	151.9	52.3	147	74.9	83.2	234	213	184.4	156.4	232.8	138.4	68.9	178.9
11	474.4	407.7	282.3	297.4	223.7	213	109.8	215.4	188.2	301.8	94.2	190	84.9	195.5	128.5	232.8	89.7	163	83.3	180.7	91.4	103.1	245.7	282.3	199.6	161.1	278.4	170.8	84.9	258.8
12	625.2	601.4	422	505.4	413.7	366	207.1	356.9	280.6	519.4	119	262	106.8	251.6	157.6	281.6	125.9	281.6	94	216.4	120.7	150.9	306.9	340.3	260.3	186	320.7	210.7	106.8	383.3
13	838	861	584.3	942.6	557	530.4	378.9	539.4	528.4	781.6	175.9	402	138.4	307.1	203	340.3	173.1	373.1	124.9	272.9	126.7	206.5	367.1	500.8	328.7	213.4	365.4	228.2	98	528.4
14	1240.4	1350	849.9	1135.4	883.3	795.8	628.9	659.3	716.6	1241.3	242.6	579.3	177.9	384.6	241.1	385.7	225	416	180.7	366.6	132.1	238.1	409.5	564.3	339.2	262.6	389.7	304.5	96.2	596.3
15	1499.4	1680.1	1175.7	1542.1	1157.4	1058.3	921	856.5	869.8	1508.1	335.4	703	275.2	555.9	407.8	497.5	404.8	569.3	239.2	464.9	152.1	313	461.3	677.8	428.4	327.5	493.6	387.2	96	705.2
16	1835.6	1918.8	1440.5	1924.9	1424.9	1344.6	1356.1	1172.2	1205.3	2006.3	377.6	824.3	353.2	647.2	472.2	583.5	455.2	592	314.8	551.7	172.2	360.2	521.7	693.7	485.7	388.4	551.7	431.8	106	799.1
17	2071.8		1927.9		1751.3	1516.3	1530	1300	1356.4		432.9	961	431.3	751	560.6	665	546.4	695.1	342.7	535.6	215.3	463.3	574.3	701.1	538.2	442.3	551.2	484.4	124.2	868.4
18					1918.8	1702.1	1754.1	1449.7	1542.1		522.3	1033.3	524.9	855.7	634.4	755	631	772.3	329.5	578.9	272.6	527.2	610	701.1	538.2	442.3	551.2	493.6	132.9	868.4
19							1922.3	1722.4	1754.5		505.4	1109.3	589.7	944.6	697.5	836.6	678.7	824.3	349.4	618.7	335.4	560.6	666.1	715.7	560.6	492.8	551.2	493.6	139.9	868.4
20								2027.4	2054.4		418.3	1183.3	642.1	969.7	742.5	904	767.6	880.6	361.6	654.4	383.3	572	672.7	742.5	618.7	492.8	557	503.9	144.8	868.4
21											375.3	1327	723.6	1028.6	831.2	916.6	851.5	932.6	411.5	642.1	385.3	572.9	679.3	750.3	567.6	514.4	535.6	519.4	136.4	868.9
22											348	1503	770.2	1115.7	823.3	984.7	865	1003.7	385.3	652.4	390.7	551.2	606.8	667	530	520	514.7	518.6	119.5	783.9
23											301.8	1569.6	803.4	1187.9	911.1	1109.3	907.8	1085.8	414.8	622.2	396.1	557	561.6	667.2	508	474.4	469.3	484	120.7	730.6
24											269.6	1669.5	858.3	1251.3	995.9	1170	977.5	1197.1	418.8	665	416	546	519.4	584.8	514.4	455.2	473.3	508.8	111.1	692.1
25											242.1	1716.5	939.6	1300	1062.1	1175.3	1085.8	1286.5	388.4	605.9	368.2	504.4	482.4	590.6	509.7	441.1	434.9	503.2	79.9	636.4
26											214.8	1784.6	1025.9	1344.6	1106.2	1241.3	1246.6	1383.2	333.2	519.4	365.4	459.9	425.4	450.3	431.9	379.1	444.5	468.7	44.9	583.5
27											155.9	1793	1121.3	1383.2	1366.6	1306.7	1346.1	1554.8	290	459.5	366	409.1	393.6	395.9	370.7	342.3	448.9	469.3	39.9	540.8
28											168.3	1775.8	1209.8	1431.6	1584.4	1370.9	1504	1751.3	199.2	342.3	300.7	379.1	332.2	383.3	276.2	279.8	440.1	395.9	14.5	459.5
29											89.7	1793	1311.8	1594.4	1719.2	1379.7	1659.2	1895.4	129.6	182.7	232.8	322.7	273.3	286.2	266.2	271.5	396.2	346.1	14.5	383.3
30											85.8	1950.8	1493.3	1702.1	1910.2	1584.5	1793.8	2071.8	59.7	112	215.7	262.9	216.1	240.3	202.2	178.4	326.9	272.9	14.5	207.1
31											71.7		1677.6	1921.5	2075.4	1751	2006.3		15	39.4	149.4	144.5	180.9	196.6	173.3	168.3	272.9	193.6	14	163.1
32											36.6		1927.9			2000.7			4.4	15	37.4	101.6	71.5	59.4	139.9	127.3	183.5	141.9	14	156.3
33											36.6								4.4	15	19.2	25.5	5	17	105.4	88.6	163.4	129.2	6.2	114.2
34											36.6								4.4	15	19.2	25.5	5	17	107	90	163.4	129.2	6.2	35.8
35											36.6								4.4	15	19.2	25.5	5	17	107	90	163.4	129.2	6.2	21.8
	B16gp100+pmel+ATF4KI
	vs.
	B16gp100+pmel
Two-way ANOVA	Ordinary
Alpha	0.05
Source of Variation	% of total variation	P value	P value summary	Significant?
Interaction	20.34	<0.0001	****	Yes
Row Factor	19.81	<0.0001	****	Yes
Column Factor	16.83	<0.0001	****	Yes
Days	B16gp100	B16gp100-WT	B16gp100+pmel+ATF4KI
9
10
11
12
13
14
15
16	1
16	1
16	1
17	1
17	1
18	1
18	1
19	1
20	1
20	1
22
23
24
25
26
27
28
29
30		1
30		1
31		1
31		1
31		1
32		1
32		1
35		0	0
35		0	0
35		0	0
35			0
35			0
35			0
35			0
35			0
35			0
35			0
Log-rank (Mantel-Cox) test
Chi square	10.39
df	1
P value	0.0013
