# Supplementary material for: Asparagine restriction enhances CD8+ T cell metabolic fitness and antitumoral functionality through an NRF2-dependent stress response
Source: Nat Metab. 2023 Aug 7;5(8):1423–39. doi: 10.1038/s42255-023-00856-1 (PMC10447245; doi:10.1038/s42255-023-00856-1)
Supplement: Source Data Extended Data Fig. 8 — Statistical source data. [file 42255_2023_856_MOESM18_ESM.xlsx]

## Sheet: Extended Data Fig 8a
Hours	contl			asn-
0	14.6635	18.6122	18.1267	14.2834	18.4028	19.367
1.51667	15.4239	18.9952	19.0036	15.5346	19.1805	19.8381
4.51667	16.1178	19.6806	19.6187	15.8941	19.7227	20.1187
7.51667	17.9496	20.866	21.0562	16.9998	21.4441	22.3055
10.5167	19.1259	22.487	22.5546	18.3263	23.0687	23.2379
13.5167	21.1329	24.7846	24.6161	20.0499	25.1784	25.6468
16.5167	23.4491	27.5843	27.6822	22.5627	27.9794	28.799
19.5167	26.4211	30.3343	30.7363	24.9965	31.6863	32.3519
20.7833	27.0669	31.4812	32.556	26.2411	32.7657	33.7042
22.5167	28.9702	33.6918	34.0747	27.9336	34.6069	35.6539
24	31.1793	35.44	36.1869	29.4795	36.3771	37.6359
25.5167	33.0328	37.7114	38.0322	30.9552	38.5224	39.9567
28.5167	36.5008	42.511	42.2685	34.7413	43.4711	44.7802
31.5167	40.7219	46.5265	46.3678	38.6351	47.5943	49.5724
34.5167	43.9687	50.8265	51.2926	41.8355	51.3159	53.9793
37.5167	47.7528	54.7609	55.2103	46.1316	55.859	57.6983
40.5167	51.5261	59.3875	58.6519	49.8608	59.826	62.4787
43.5167	55.8531	63.1122	63.7297	54.1287	63.5087	66.4995
46.5167	59.8674	66.1588	67.6021	57.8366	66.2922	70.1392
49.5167	63.4628	69.5126	71.0139	60.8449	70.669	74.6005
52.5167	67.0479	72.4747	74.5043	64.9187	73.6798	76.2835
55.5167	70.0502	75.3881	77.4241	67.7006	75.964	78.77
58.5167	72.9611	77.1069	78.8955	69.9247	77.8921	80.6584
62.5167	74.2768	78.4167	79.939	72.1509	79.2408	81.8555
64.5167	74.873	79.4807	80.0024	72.6945	80.4341	82.7938
67.5167	75.758	81.1125	80.9923	72.9578	81.1763	82.1998
70.5167	75.3099	81.7861	79.3624	74.0272	81.5907	81.5776
73.5167	72.2512	81.3759	77.5451	70.9174	81.057	79.62
76.5167	70.7027	80.0252	76.1284	68.5118	79.7627	78.9548
79.5167	69.8961	79.0183	75.4601	68.4588	79.3251	78.3627
82.5167	68.633	79.48	75.3104	67.3622	79.0467	77.59
85.5167	69.0173	78.9749	75.6711	66.9713	79.3024	77.4436
88.5167	68.0548	78.8665	74.3559	66.0688	78.9089	75.955
91.5167	67.4567	78.4806	74.102	65.4208	78.5853	76.075
paired t test
P value	0.6014

## Sheet: Extended Data Fig 8b
	contl			asn-
	87.4	89.5	83.4	85.6	86.4	89.5
Unpaired t test
P value	0.8614

## Sheet: Extended Data Fig 8c
Hours	contl			asn-
0	26.4105	27.3004	28.3765	23.8091	26.6792	28.4136
1.51667	26.9706	27.8069	29.9356	24.1039	27.2542	28.8154
4.51667	27.2919	27.8075	30.3635	24.8136	27.9779	29.8926
7.51667	29.0291	28.7333	32.6051	26.556	29.6881	31.1885
10.5167	31.7609	32.2663	34.8786	28.8389	31.5222	33.8585
13.5167	35.0207	34.618	38.8304	32.3745	35.1072	37.4158
16.5167	38.6967	38.1162	43.0162	35.7164	37.9478	41.1415
19.5167	43.8236	43.1798	47.6185	40.6891	42.8633	46.3496
20.7833	45.2998	44.7999	50.4729	42.5027	44.4059	48.9894
22.5167	49.601	48.4107	54.1441	46.1626	48.1533	52.9349
24	52.386	51.1308	57.0136	49.5973	51.0115	55.7446
25.5167	55.1756	53.9554	60.0307	52.3883	54.2802	58.9413
28.5167	62.3609	59.9847	66.3075	58.6415	60.7154	65.6625
31.5167	68.0463	65.6669	72.7784	64.2118	66.4284	71.3322
34.5167	73.2964	71.1521	77.7806	70.0617	71.8807	76.5756
37.5167	78.7016	76.0699	83.3571	75.4706	77.2898	82.5546
40.5167	83.5216	80.9307	86.9519	80.2549	81.8551	86.7218
43.5167	87.1562	84.8945	90.3408	84.5101	85.923	90.1782
46.5167	89.9856	87.5636	92.6478	88.0617	89.0723	92.217
49.5167	92.2871	89.7999	93.9648	90.4744	91.1188	93.8346
52.5167	93.895	91.1265	94.8456	92.723	92.476	94.4937
55.5167	95.1086	91.8528	94.8453	93.8984	93.1098	94.7867
58.5167	95.633	92.23	95.1262	94.3498	93.154	94.822
62.5167	95.7591	92.0514	95.0221	94.5608	93.2574	94.6941
64.5167	95.7623	92.0956	94.7603	94.5818	92.9987	94.3336
67.5167	95.6782	91.4777	94.5572	94.4522	92.609	94.1354
70.5167	95.488	91.2469	94.2695	94.1837	92.1075	93.9823
73.5167	95.006	91.0012	94.3067	93.8072	91.9923	93.4534
76.5167	94.6211	90.71	93.6558	93.5434	91.4382	93.1783
79.5167	94.3241	90.6745	93.31	93.1702	91.3016	92.7818
82.5167	94.2856	90.4983	93.1558	92.9987	91.093	92.663
85.5167	93.8971	90.3439	92.8215	92.7439	90.7682	92.5742
88.5167	93.8468	90.1764	92.6001	92.4971	90.5021	92.1406
91.5167	93.6482	90.0374	92.3757	92.3466	90.6524	91.7235
paired t test
P value	0.8998

## Sheet: Extended Data Fig 8d
Viability	contl			asn-
	82	79	85	77	89	82
Unpaired t test
P value	0.8722

## Sheet: Extended Data Fig 8e
Hours	contl			asn-
0	5.40969	5.55855	5.74084	3.60287	6.43678	6.22983
3	6.65499	6.99692	7.81167	4.78117	6.30588	6.11772
6	7.20332	7.42989	8.21438	5.18609	6.91002	6.41751
9	7.94803	8.23165	9.10615	5.83071	7.23993	6.63365
12	8.50257	9.10989	9.84561	6.24586	7.43237	6.66404
15	9.23449	10.1813	10.6971	6.85932	7.61798	6.75895
18	9.92788	11.0029	11.8749	7.38492	7.71862	6.98587
21	10.5687	11.2519	11.9277	7.73638	8.02208	7.21928
24	11.2631	12.1154	12.9675	8.55983	8.44434	7.56507
27	12.8414	13.3995	15.1707	9.47903	8.89167	7.73769
30	14.5083	15.0208	16.958	9.97907	9.22365	8.12203
33	15.4592	15.76	17.8365	10.2592	9.48711	8.46292
36	17.7075	17.6716	19.824	11.4781	9.95834	9.03839
39	20.6063	19.8378	22.9098	13.2864	10.4294	9.28403
42	22.9069	22.2966	26.1688	13.9008	10.7613	9.83014
45	25.54	25.0531	28.554	15.3597	11.0951	10.3882
48	28.6248	28.8458	32.5109	17.3349	11.2617	10.8858
51	34.2546	32.5146	38.0288	20.2472	11.7179	11.2436
54	39.0635	38.1318	43.949	23.4074	12.2759	12.0086
57	44.0061	44.2056	50.4153	26.5044	13.2466	12.5322
60	49.5141	50.2363	57.6451	30.2016	14.3405	13.4117
63	55.1343	56.5916	63.4145	33.8953	15.0275	14.2001
66	60.657	61.0563	69.1865	36.9328	16.1672	15.0167
69	65.8568	65.4792	73.3092	39.7517	17.6069	16.0733
72	69.3137	69.5042	76.214	42.1326	19.0775	17.4328
75	72.088	72.4035	78.6851	44.3185	20.6715	18.6732
78	73.3501	74.6445	82.0113	46.0872	21.6652	20.2063
81	74.776	76.299	83.3699	47.5705	23.115	21.7692
84	74.2779	75.5507	83.8418	47.7365	24.4227	23.0074
87	73.6681	74.6453	83.3143	47.3821	25.2476	24.2139
90	72.281	74.1006	81.5394	46.8373	25.4477	24.8424
93	72.0335	72.9801	81.0791	46.5205	25.0559	24.908
Paired t test
P value	<0.0001

## Sheet: Extended Data Fig 8f
	contl			asn-
	87.6	81.7	82.4	73	75	69
Unpaired t test
P value	0.0107

## Sheet: Extended Data Fig 8g
	CMT16	CMT16 #22
Keap1	0.888843	0.024181
	1.02101	0.042101
	1.09429	0.027776
Unpaired t test
P value	<0.0001

## Sheet: Extended Data Fig 8h
Days	B16gp100										Days	B16gp100+pmel									Days	B16gp100+pmel+ASN-
7	7.1	22.4	20.8	33.2	70.3	15.9	61.1	42	199.2	78.9	7	19.5	62	22.1	77.9	25.6	43.3	30.8	142.4	180.9	7	19	38.5	70.3	121.9	106.7	47.1	83	173.1	6.7
8	20.8	43.1	34.8	42.2	79.8	44.9	108.5	67.4	274.4	133.5	8	31.5	78.4	37.4	151.6	63.5	74.4	44.9	165.7	210.6	8	24.8	73.1	83	142.7	136.2	57.2	100.7	213	19.2
9	54.8	73.7	47.3	73	108.1	106.7	166.1	133.9	391.7	193.1	9	55.8	123.1	73.7	199.2	98.6	92.5	62	175.5	225	9	64.7	147	130.3	161.1	173.3	78.4	119	236.9	47.3
10	103.1	111.7	106.8	142.4	167.6	213	288.3	305.1	445.7	257.4	10	103.1	157.6	114.9	268.9	150.7	109.3	75.7	185.7	236.9	10	111.5	213	178.9	188.7	202.2	95.5	137.4	275.2	96.3
11	474.4	407.7	282.3	297.4	223.7	408.6	434.9	502.2	514.4	416	11	272.9	290.2	297.4	435.7	225	119	83.3	207.1	259	11	184.4	308.3	258.8	222.3	225	117.7	171.4	307.1	182.4
12	625.2	601.4	422	505.4	236.3	654.9	616.7	695.1	642.7	552.9	12	311.7	350.1	394.5	567.6	253.1	124.2	94.6	224.5	286.2	12	260.3	394.5	383.3	240.3	239.9	137.9	191.4	329.6	288.8
13	838	861	584.3	942.6	272.1	984.7	870.6	1050.6	818.4	686.2	13	338.1	383.2	546.8	777.2	300.9	145.1	101.1	252.3	334.4	13	329.6	500.8	528.4	262.6	275.9	158.2	220.2	360.7	568.2
14	1240.4	1350	849.9	1135.4	329.6	1167.3	1436.7	1497	1082	871.3	14	366	379.1	626.9	852.7	366.6	215.4	109.8	285.6	391.3	14	407.8	589.3	632	304.2	326	183.2	269.1	426.3	691.4
15	1499.4	1680.1	1175.7	1542.1	472.2	1327	1772	1836.9	1177.9	1210.6	15	391.3	400.5	756.8	1106.2	391.7	282.3	131.6	302.8	422	15	477.9	719.9	751	350	383.1	230.6	308.3	488.1	815.4
16	1835.6	1918.8	1440.5	1924.9	724.5	1440.6	2004.7	2034.8	1346.5	1416.5	16	408.6	431.8	791.2	1202.8	440.8	411.5	141.9	347.5	463.2	16	533.3	839.3	840.2	369.2	445.7	275.9	370.6	528.4	815.4
17	2071.8		1927.9		1150.2	1702.1		2034.8	1618.1	1656.7	17	453.3	479.5	926.2	1277.5	474.4	447	157.6	380.7	506.8	17	586.1	912.3	949	397.5	514.4	308.1	405.4	611.3	863.8
18					1434.7	2000.7			1973.9	1822.4	18	496.2	509.4	1010.9	1287.8	530.4	476	184.4	429.6	584.3	18	546.8	1088.7	818	466.5	595.1	383.1	481.2	683.6	896.9
19					1786.6					1934.3	19	531.9	546	956.1	1230.3	579.3	526.2	289.6	436.3	524.4	19	518.1	1085.8	788.5	496.2	653.6	413.7	559.3	748.7	866.5
20					2032.8						20	721.8	590.3	981.6	1139.3	654.9	572.5	260.3	487	588.8	20	450.8	1135.4	684.1	525.6	742.5	464.6	651	845.9	844.7
21											21	873.4	711	940.1	1068.1	724	637.1	294.2	530.3	722.4	21	398.6	1085.8	604.3	552.9	775.2	478.7	680.5	881.6	808.8
22											22	1018.4	839.7	1000.4	1003.4	763.2	703.3	379.5	608.6	818	22	321.8	1096.3	589.3	557.8	836.6	488.1	725.5	905.1	788.1
23											23	1111.4	875.5	987.8	1010.9	832.1	788.8	462.1	688	921.5	23	205.9	1078.3	506.1	591.2	894	491.6	716.6	966	755
24											24	1213.6	974.5	893	979.4	927.8	887.2	497.5	764.9	1040.8	24	158.8	946.1	384.6	570.3	1003.4	528.4	703	1098	727.8
25											25	1353.4	1072.5	805.4	834.9	1005	962.8	685.8	858.8	1125	25	102.2	855.7	313	544.4	1095.4	508	695.1	1147.5	610
26											26	1480.9	1167.2	669.2	742.5	1105	1111.9	729.9	926.2	1194.4	26	53.4	731.2	208.5	528.4	1220.1	492.8	657.8	1256.7	577.2
27											27	1582.7	1239.1	528.2	698.4	1228.8	1199.7	742.5	993.4	1327	27	66.4	668.4	153.3	501.7	1313.8	467.7	634.4	1204.5	528.4
28											28	1753	1393.1	452.6	624.9	1361.3	1325.2	755	1263.1	1468.9	28	77.5	551.4	79.8	499.2	1413.8	483.4	599.3	1223.2	472.2
29											29	1839.6	1539	304.8	546.4	1515.1	1445.6	695.3	1610.3	1574.6	29	41.8	439.6	47.7	442.3	1505.2	434.9	517.2	1260.5	397.5
30											30	1977.7	1690.7	221.5	479.4	1677.6	1663.7	572	1685.1	1661.3	30	40.4	313.2	42.7	379.5	1623.1	381.8	463.3	1416.6	280.8
31											31		1876.5	140.2	251.6	1831.6	1703.3	492.8	1858.6	1806.7	31	28.1	255	40.6	379.5	1630.7	358.2	442.3	1467.6	184.5
32											32		2027.5	79.8	164.8	2006.4	1824.4	358.2	2082.6	1989	32	27.6	134.4	26.6	327.5	1705.8	300.9	397.5	1584.4	95.6
33											33			68.8	110.2		2006.3	319.5			33	11.5	94.2	13.5	201.3	1811.5	234	364.4	1616.3	53.8
34											34			36.2	58.3			236.3			34	5.5	63.8	8.8	180.9	1895.4	234	364.4	1616.3	22.9
35											35			18.8	33			47.2			35	5.5	49	8.8	116.1	1977.7	191.1	307.1	1716.5	7.3
36											36			12.4	26.3			29.2			36	5.5	35.3	37.6	46.8		117.9	198.7	1764.2	7.3
37											37			12.4	26.3			9			37	5.5	35.3	37.6	19.7		74.1	135.4	1822.4	7.3
38											38			12.4	26.3			9			38	5.5	35.3	37.6	6.4		26.8	94	1895.4	7.3
39											39			12.4	26.3			9			39	5.5	35.3	37.6	6.4		15.9	56.1	2023.9	7.3
40											40			12.4	26.3			9			40	5.5	35.3	37.6	6.4		15.9	56.1		7.3

## Sheet: Extended Data Fig 8i
Days	control								Days	CART							Days	CART/ASN-
5	18.1043	20.4381	24.0448	34.112	16.9905	20.9914	15.912	16.1808	5	5.616	15.444	22.2414	37.5872	44.226	28.4752	15.444	5	15.444	37.5872	22.295	14.508	18.6872	18.6368	15.444
6	18.6368	20.4381	21.2992	34.944	16.9905	22.9871	15.912	17.0555	6	14.976	14.976	27.6307	34.9648	38.5258	27.7633	16.4908	6	17.784	37.5872	23.569	24.206	18.121	18.6368	16.4908
7	26.3396	22.2414	22.3642	31.537	18.6872	23.9866	25.247	29.1871	7	22.932	22.8426	30.3264	31.6368	38.5258	34.944	22.2414	7	39.3354	37.5872	24.935	26.117	23.569	18.6368	19.4891
8	31.537	26.2829	30.3264	37.5872	24.843	31.7117	32.0346	38.4613	8	34.944	28.5334	32.7465	43.1122	50.6147	30.6108	27.0514	8	45.1896	34.8005	23.4437	26.117	24.843	22.2414	22.0849
9	46.151	28.3046	39.3354	40.2095	31.537	72.3668	42.8319	61.1021	9	47.6986	41.2776	37.7296	72.8	53.9157	30.6108	34.112	9	58.968	44.096	24.6459	48.438	23.4437	22.8426	34.944
10	62.0287	29.302	56.2853	57.2166	43.1122	124.199	53.3562	61.6179	10	63.8186	56.1163	48.0766	111.954	80.1466	38.4613	47.385	10	78.6568	55.9541	30.6108	58.5827	33.2186	37.44	47.3158
11	83.2588	36.7931	60.88	73.0361	62.3002	152.859	75.7411	73.6627	11	87.177	75.7411	67.7721	119.468	81.5526	48.6158	58.5827	11	100.787	85.0637	37.9642	84.7194	44.0294	44.0294	58.317
12	96.2125	46.3284	88.583	106.797	74.1	193.106	109.816	97.8656	12	105.391	89.4629	76.1597	143.919	92.807	61.6179	68.2906	12	107.659	106.63	49.5331	106.437	54.756	59.4173	80.1466
13	147.06	58.3898	124.898	121.9	101.105	234	124.898	116.402	13	114.885	102.735	89.9891	169.169	102.735	73.6627	87.6408	13	125.022	122.694	64.3261	131.575	64.3261	65.8944	92.4955
14	165.909	120.7	158.184	151.593	123.088	304.494	146.536	173.563	14	114.15	117.658	103.818	187.549	109.816	92.0228	101.105	14	137.569	127.413	77.0936	142.408	76.1597	81.5526	104.366
15	170.718	170.402	183.203	185.679	168.264	459.912	158.184	244.887	15	125.022	133.925	116.574	206.388	121.278	104.366	111.954	15	150.924	133.719	94.5818	155.987	94.9442	99.099	123.088
16	193.648	256.258	199.22	242.775	235.542	573.468	193.978	328.669	16	136.444	158.731	132.139	218.35	137.923	115.453	131.575	16	167.174	150.438	106.797	170.402	113.195	118.951	137.923
17	224.458	297.201	234	333.89	391.297	717.288	236.925	383.214	17	156.728	161.065	138.528	235.542	165.354	133.51	146.536	17	196.079	181.898	130.024	185.679	131.04	133.51	173.123
18	293.704	346.133	304.194	395.416	478.686	839.654	272.607	444.843	18	192.535	202.289	166.134	260.325	180.336	165.354	182.074	18	210.436	206.602	146.964	210.263	157.614	158.184	202.176
19	374.868	387.178	349.979	474.44	578.193	928.512	349.979	501.746	19	225.291	237.278	217.57	298.569	223.741	194.763	195.582	19	237.22	235.762	178.252	232.771	171.366	183.203	224.954
20	409.081	454.877	422.763	562.279	659.295	1047.41	404.775	558.467	20	276.209	286.584	260.325	356.641	374.822	246.626	249.292	20	282.331	259.951	199.22	286.208	197.167	216.411	286.208
21	459.914	525.2	509.396	673.415	839.957	1222.55	494.414	611.585	21	325.859	355.905	342.655	453.081	473.993	335.662	303.643	21	314.796	288.192	219.259	300.697	223.741	279.098	318.823
22	509.396	642.976	556.975	825.66	991.252	1383.64	573.468	736.786	22	418.796	428.368	401.46	519.203	550.424	433.836	385.716	22	373.054	334.268	231.075	354.229	285.588	292.864	341.887
23	551.67	698.412	619.164	1031.94	1278.56	1463.98	660.836	868.296	23	440.724	490.225	470.937	535.002	582.4	462.134	434.918	23	389.652	385.258	252.813	427.261	333.89	298.569	341.228
24	861.312	825.66	710.996	1195.78	1498.22	1680.09	776.866	1075.1	24	500.825	552.873	533.302	618.8	604.715	479.74	473.256	24	416.011	436.606	262.585	455.221	374.822	317.29	365.362
25	1031.42	1023.75	883.646	1530.04	1583.28	1842.82	875.548	1235	25	543.087	604.715	575.907	680.543	689.441	520.923	467.738	25	439.224	496.23	262.585	551.2	409.319	310.466	373.909
26	1194.16	1169.01	1098.97	1719.9	1714.45	2000.7	974.505	1308.38	26	575.907	671.913	645.452	746.029	733.899	552.873	517.571	26	463.24	566.8	289.536	642.699	454.877	325.173	408.564
27	1424.94	1386.4	1297.86	1999.45	1980.04		1096.88	1414.87	27	586.1	727.834	780.208	866.502	836.625	581.003	572.888	27	483.379	630.63	322.405	730.563	530.4	348.566	407.773
28	1604.25	1674.27	1456.8				1331.89	1563.7	28	596.293	727.834	871.772	949.92	895.631	645.452	629.924	28	508.839	710.996	362.101	783.978	546.366	353.158	434.918
29	1965.6	1986.39	1762.41				1680.09	1742.83	29	654.62	780.208	930.617	1006.16	955.743	682.227	703.572	29	572.888	756.654	395.928	854.377	573.735	356.915	467.738
30			1927.93				2003.75	1967.94	30	724.497	841.452	1033.34	1081.47	1043.03	726.325	742.456	30	600.519	804.192	445.25	906.048	642.699	369.208	487.04
31									31	799.084	955.743	1099.04	1168.2	1164.03	799.084	875.548	31	646.797	868.43	473.993	951.665	673.246	394.634	507.986
32									32	869.824	1050.64	1202.5	1195.17	1311.79	892.045	974.505	32	709.638	936	579.251	1048.12	743.608	425.412	534.367
33									33	977.465	1153.75	1283.22	1288.52	1431.03	999.186	1064.38	33	748.748	982.118	613.431	1142.24	777.161	448.931	578.193
34									34	1091.3	1232.9	1418.87	1426.02	1554.75	1073.48	1132.26	34	789.269	1062.06	698.412	1240.4	839.957	478.686	629.924
35									35	1159.35	1286.47	1554.23	1573.76	1712.26	1159.35	1250.35	35	837.982	1121.25	756.946	1326.78	913.536	493.609	729.872
36									36	1252.39	1395.31	1677.84	1719.21	1860.86	1289.35	1336.26	36	905.06	1180.54	861.617	1395.66	951.665	573.468	790.146
37									37	1347.48	1487.89	1782.5	1873.33	2089.56	1377.19	1404.22	37	965.952	1232.9	906.048	1435.92	1006.99	704.761	832.117
38									38	1465.93	1584.46	2020.29	2048.85		1554.75	1486.94	38	1038.45	1289.35	975.2	1488.03	1056.25	763.586	928.512
39									39	1581.1	1772.01				1688.13	1595.02	39	1194.16	1347.48	1023.43	1519.7	1107.1	847.075	999.119
40									40	1736.8	1981.87				1977.3	1860.3	40	1247.9	1471.54	1124.6	1573.76	1192.76	906.048	1151.23
41									41	1924.21						2061.34	41	1393.1	1587.4	1204.7	1605.7	1267.2	1040	1251.2
42									42								42	1549.18	1709.1	1307.83	1625.22	1342.95	1090.32	1386.47
43									43								43	1680.09	1879.36	1395.66	1729.15	1379.74	1176.85	1468.01
44									44								44	1760.21	1965.6	1518.61	1797.87	1505.24	1268.47	1573.76
45									45								45	1927.93	2042.39	1626.92	1918.8	1656.67	1525.04	1755
46									46								46			1786.63	2006.35	1771.15	1620.53	1874.59
47									47								47			1845.19		1876.53	1711.99	2037.98
48									48								48			1980.04		2000.7	1899
49									49								49						2024.1
50									50								50
51									51								51

## Sheet: Extended Data Fig 8j
Days	Control					Days	L-Asp 10IU				Days	Anti PDL1				Days	Anti PDL1+L-Asp 10IU
7	20.8	34.5	39.4	38.5	20.8	7	33.2	16	67.4	94.6	7	76	74.5	28.5	45.2	7	57.2	41.3	101.1	44	47.1
8	36.7	46.3	53.9	48.3	33.2	8	48.6	29.3	81.8	112.2	8	86.5	87.9	39.4	50.5	8	84.7	53.9	131.9	74.5	59.7
9	50.5	73.5	75.9	83	46.2	9	78.7	42.2	106.4	129.6	9	91.2	106.4	50.5	58.7	9	108.1	78.9	144.8	89.5	95.5
10	84.9	101.6	115.5	104.4	74.5	10	94.9	63.5	129.6	158.2	10	110.2	135.9	78.7	86.4	10	119	112	170.4	112	130.3
11	142.4	152.7	145.9	175.5	115.8	11	133.9	95.5	180.7	203	11	137.9	155.5	102.2	89.5	11	130.3	142.4	190.6	133.5	151.9
12	196.6	203	184.4	217.6	183.2	12	158.7	130.3	217.6	250.7	12	165.4	169.2	123.1	110.2	12	150.9	158.2	208.9	150.7	182.7
13	311.7	248	233.3	283.6	290	13	212.9	233.3	342.7	485.7	13	207.1	203	174.4	157.6	13	190.3	190.6	253.4	193.1	239.2
14	399.5	405.8	410.7	435.7	391.3	14	257.5	325.9	444.8	567.6	14	251.6	253.4	241.1	210.4	14	217.9	226.4	270.5	214	267.3
15	544.4	606.5	641.8	584.3	530	15	312.7	422.7	582.2	761.3	15	308.3	330.9	308.3	280.8	15	256.1	259.1	311.4	253.4	308.3
16	680.5	841.5	1020.2	748.7	769.7	16	523	652.4	676.3	879.5	16	432.5	476.7	473.3	428.4	16	315.4	346.2	386.9	280.8	346.1
17	1020.2	1050.6	1153.8	974.5	1030.6	17	773	746.6	939.4	999.5	17	631.2	665	663.7	579.3	17	373.2	413.3	523.8	377.6	481.9
18	1423.5	1412.1	1542.1	1277.5	1573.8	18	976.4	1115.7	1335.2	1284.8	18	784.6	759.9	892	697.4	18	462.1	503.7	679	535	647.3
19	1824	1860.3	1939.5	1633.4	1738.3	19	1375.2	1597.5	1684.8	1824.4	19	928.4	887.1	1153.2	968.1	19	625.1	632	843.1	643.8	710.8
20				2030.4	2006.4	20	1919.3	1800.7	2038		20	1293.9	1082.5	1456.6	1213.6	20	806.1	764.9	942.9	786.5	752
21						21					21	1633.4	1312	1709.1	1431.6	21	1024.1	969.4	1164.8	912.3	877.3
22						22					22	1958.3	1476.9	1959.1	1657.7	22	1180.2	1126.6	1380.2	1045.6	1006.9
23						23					23		1814		1747.1	23	1301.9	1271.3	1549.3	1210.6	1418.9
24						24					24				1910.2	24	1534.9	1476.9	1649	1395.3	1647.7
25						25					25					25	1758.2	1772	1845.4	1581.1	1786.4
26						26					26					26	1946.1	1829		1716.1	1807.7
27						27					27					27				1797.1	1902.3
28						28					28					28				2066.4

[truncated: 1 more sheets: Extended Data Fig 8k]
